# Supplementary material for: Development of Quantitative Real-time PCR Assays for Different Clades of “Candidatus Accumulibacter”
Source: Sci Rep. 2016 May 4;6:23993. doi: 10.1038/srep23993 (PMC4855135; doi:10.1038/srep23993)
Supplement: Supplementary Dataset 1 [file srep23993-s2.xls]

## Sheet: Sequence alignment information
Accession Number	Forward sequence (5'-3') Acc-ppk1-763f GACGAAGAAGCGGTCAAG	Reverse sequence (5'-3') Acc-ppk1-1170r AACGGTCATCTTGATGGC	Accumulibacter clade
EU432620	GACGAAGAAGCGATCAAG	AACGGTCATCTTGATGGC	IA
EU432657	GACGAAGAAGCGATCAAG	AACGGTCATCTTGATGGC	IA
EU432676	GACGAAGAAGCGATCAAG	AACGGTCATCTTGATGGC	IA
EU432682	GACGAAGAAGCGGTCAAG	AACCGTCATCTTGATGGC	IA
EU432618	GACGAAGAAGCGGTCAAG	AACGGTCATCTTGATGGC	IA
EU432619	GACGAAGAAGCGGTCAAG	AACGGTCATCTTGATGGC	IA
EU432621	GACGAAGAAGCGGTCAAG	AACGGTCATCTTGATGGC	IA
EU432622	GACGAAGAAGCGGTCAAG	AACGGTCATCTTGATGGC	IA
EU432623	GACGAAGAAGCGGTCAAG	AACGGTCATCTTGATGGC	IA
EU432624	GACGAAGAAGCGGTCAAG	AACGGTCATCTTGATGGC	IA
EU432625	GACGAAGAAGCGGTCAAG	AACGGTCATCTTGATGGC	IA
EU432626	GACGAAGAAGCGGTCAAG	AACGGTCATCTTGATGGC	IA
EU432627	GACGAAGAAGCGGTCAAG	AACGGTCATCTTGATGGC	IA
EU432630	GACGAAGAAGCGGTCAAG	AACGGTCATCTTGATGGC	IA
EU432633	GACGAAGAAGCGGTCAAG	AACGGTCATCTTGATGGC	IA
EU432635	GACGAAGAAGCGGTCAAG	AACGGTCATCTTGATGGC	IA
EU432636	GACGAAGAAGCGGTCAAG	AACGGTCATCTTGATGGC	IA
EU432638	GACGAAGAAGCGGTCAAG	AACGGTCATCTTGATGGC	IA
EU432639	GACGAAGAAGCGGTCAAG	AACGGTCATCTTGATGGC	IA
EU432642	GACGAAGAAGCGGTCAAG	AACGGTCATCTTGATGGC	IA
EU432643	GACGAAGAAGCGGTCAAG	AACGGTCATCTTGATGGC	IA
EU432644	GACGAAGAAGCGGTCAAG	AACGGTCATCTTGATGGC	IA
EU432645	GACGAAGAAGCGGTCAAG	AACGGTCATCTTGATGGC	IA
EU432646	GACGAAGAAGCGGTCAAG	AACGGTCATCTTGATGGC	IA
EU432647	GACGAAGAAGCGGTCAAG	AACGGTCATCTTGATGGC	IA
EU432648	GACGAAGAAGCGGTCAAG	AACGGTCATCTTGATGGC	IA
EU432649	GACGAAGAAGCGGTCAAG	AACGGTCATCTTGATGGC	IA
EU432650	GACGAAGAAGCGGTCAAG	AACGGTCATCTTGATGGC	IA
EU432652	GACGAAGAAGCGGTCAAG	AACGGTCATCTTGATGGC	IA
EU432653	GACGAAGAAGCGGTCAAG	AACGGTCATCTTGATGGC	IA
EU432654	GACGAAGAAGCGGTCAAG	AACGGTCATCTTGATGGC	IA
EU432655	GACGAAGAAGCGGTCAAG	AACGGTCATCTTGATGGC	IA
EU432656	GACGAAGAAGCGGTCAAG	AACGGTCATCTTGATGGC	IA
EU432658	GACGAAGAAGCGGTCAAG	AACGGTCATCTTGATGGC	IA
EU432659	GACGAAGAAGCGGTCAAG	AACGGTCATCTTGATGGC	IA
EU432660	GACGAAGAAGCGGTCAAG	AACGGTCATCTTGATGGC	IA
EU432661	GACGAAGAAGCGGTCAAG	AACGGTCATCTTGATGGC	IA
EU432662	GACGAAGAAGCGGTCAAG	AACGGTCATCTTGATGGC	IA
EU432663	GACGAAGAAGCGGTCAAG	AACGGTCATCTTGATGGC	IA
EU432664	GACGAAGAAGCGGTCAAG	AACGGTCATCTTGATGGC	IA
EU432665	GACGAAGAAGCGGTCAAG	AACGGTCATCTTGATGGC	IA
EU432666	GACGAAGAAGCGGTCAAG	AACGGTCATCTTGATGGC	IA
EU432667	GACGAAGAAGCGGTCAAG	AACGGTCATCTTGATGGC	IA
EU432671	GACGAAGAAGCGGTCAAG	AACGGTCATCTTGATGGC	IA
EU432673	GACGAAGAAGCGGTCAAG	AACGGTCATCTTGATGGC	IA
EU432674	GACGAAGAAGCGGTCAAG	AACGGTCATCTTGATGGC	IA
EU432677	GACGAAGAAGCGGTCAAG	AACGGTCATCTTGATGGC	IA
EU432678	GACGAAGAAGCGGTCAAG	AACGGTCATCTTGATGGC	IA
EU432680	GACGAAGAAGCGGTCAAG	AACGGTCATCTTGATGGC	IA
EU432687	GACGAAGAAGCGGTCAAG	AACGGTCATCTTGATGGC	IA
EU432688	GACGAAGAAGCGGTCAAG	AACGGTCATCTTGATGGC	IA
EU432692	GACGAAGAAGCGGTCAAG	AACGGTCATCTTGATGGC	IA
EU432693	GACGAAGAAGCGGTCAAG	AACGGTCATCTTGATGGC	IA
EU432694	GACGAAGAAGCGGTCAAG	AACGGTCATCTTGATGGC	IA
EU432695	GACGAAGAAGCGGTCAAG	AACGGTCATCTTGATGGC	IA
EU432699	GACGAAGAAGCGGTCAAG	AACGGTCATCTTGATGGC	IA
EU432700	GACGAAGAAGCGGTCAAG	AACGGTCATCTTGATGGC	IA
EU432701	GACGAAGAAGCGGTCAAG	AACGGTCATCTTGATGGC	IA
EU432702	GACGAAGAAGCGGTCAAG	AACGGTCATCTTGATGGC	IA
EU432703	GACGAAGAAGCGGTCAAG	AACGGTCATCTTGATGGC	IA
EU432704	GACGAAGAAGCGGTCAAG	AACGGTCATCTTGATGGC	IA
EU432705	GACGAAGAAGCGGTCAAG	AACGGTCATCTTGATGGC	IA
EU432706	GACGAAGAAGCGGTCAAG	AACGGTCATCTTGATGGC	IA
EU432707	GACGAAGAAGCGGTCAAG	AACGGTCATCTTGATGGC	IA
EU432708	GACGAAGAAGCGGTCAAG	AACGGTCATCTTGATGGC	IA
EU432710	GACGAAGAAGCGGTCAAG	AACGGTCATCTTGATGGC	IA
EU432634	GACGAGGAAGAGATCACC	AACGGTCATCTTGATGGC	IA
EU432640	GATGAGGAGGAAGTGAAG	AACGGTCATCTTGATGGC	IA
EU432698	GGCGAAGAAGCGGTCAAG	AACGGTCATCTTGATGGC	IA
EU432875	GACGAAGAAGCGGTCAAG	AACCGTCATCTTGATGGC	IB
EU432878	GACGAAGAAGCGGTCAAG	AACCGTCATCTTGATGGC	IB
EU432879	GACGAAGAAGCGGTCAAG	AACCGTCATCTTGATGGC	IB
EU432880	GACGAAGAAGCGGTCAAG	AACCGTCATCTTGATGGC	IB
EU432893	GACGAAGAAGCGGTCAAG	AACCGTCATCTTGATGGC	IB
EU432895	GACGAAGAAGCGGTCAAG	AACCGTCATCTTGATGGC	IB
EU432909	GACGAAGAAGCGGTCAAG	AACCGTCATCTTGATGGC	IB
EU432922	GACGAAGAAGCGGTCAAG	AACCGTCATCTTGATGGC	IB
EU432928	GACGAAGAAGCGGTCAAG	AACCGTCATCTTGATGGC	IB
EU432881	GACGAAGAAGCGGTCAAG	AACGGTCATCTTGATGGC	IB
EU432935	GACGAGGAAGAAGTCAAG	AACCGTCATCTTGATGGC	IB
EU432920	GACGAGGAAGAGATCACC	GACCGTCATCTTGATGGC	IB
EU432889	GACGAGGAAGAGGTGAAG	AACCGTCATCTTGATGGC	IB
EU432924	GACGAGGAGGAAGTAAAA	AACCGTCATCTTGATGGC	IB
EU432925	GACGAGGAGGAAGTCAAG	AACCGTCATCTTGATGGC	IB
EU432882	GATGAGGAAGAGGTCAAG	AACCGTCATCTTGATGGC	IB
EU432884	GATGAGGAAGAGGTCAAG	AACCGTCATCTTGATGGC	IB
EU432894	GATGAGGAAGAGGTCAAG	AACCGTCATCTTGATGGC	IB
EU432897	GATGAGGAAGAGGTCAAG	AACCGTCATCTTGATGGC	IB
EU432900	GATGAGGAAGAGGTCAAG	AACCGTCATCTTGATGGC	IB
EU432903	GATGAGGAAGAGGTCAAG	AACCGTCATCTTGATGGC	IB
EU432906	GATGAGGAAGAGGTCAAG	AACCGTCATCTTGATGGC	IB
EU432911	GATGAGGAAGAGGTCAAG	AACCGTCATCTTGATGGC	IB
EU432915	GATGAGGAAGAGGTCAAG	AACCGTCATCTTGATGGC	IB
EU432916	GATGAGGAAGAGGTCAAG	AACCGTCATCTTGATGGC	IB
EU432917	GATGAGGAAGAGGTCAAG	AACCGTCATCTTGATGGC	IB
EU432918	GATGAGGAAGAGGTCAAG	AACCGTCATCTTGATGGC	IB
EU432921	GATGAGGAAGAGGTCAAG	AACCGTCATCTTGATGGC	IB
EU432930	GATGAGGAAGAGGTCAAG	AACCGTCATCTTGATGGC	IB
EU432885	GATGAGGAAGAGGTCAAG	AACGGTCATCTTGATGGC	IB
EU432912	GATGAGGAAGAGGTCAAG	AACGGTCATCTTGATGGC	IB
EU432696	GACGAGGAAGAAGTCAAG	AACGGTCATCTTGATGGC	IC
EU432711	GACGAGGAAGAAGTCAAG	AACGGTCATCTTGATGGC	IC
EU432736	GACGAGGAAGAAGTCAAG	AACGGTCATCTTGATGGC	IC
EU432628	GACGAGGAAGAGGTCAAG	AACGGTCATCTTGATGGC	IC
EU432716	GACGAGGAAGAGGTCAAG	AACGGTCATCTTGATGGC	IC
EU432723	GACGAGGAAGAGGTCAAG	AACGGTCATCTTGATGGC	IC
EU432733	GACGAGGAAGAGGTCAAG	AACGGTCATCTTGATGGC	IC
EU432718	GATGAGGAAGAGGTCAAG	AACGGTCATCTTGATGGC	IC
EU432905	GACGAAGAGGCGGTCAAG	GACGGTCATCTTGATCGC	ID
EU432927	GACGAAGAGGCGGTCAAG	GACGGTCATCTTGATCGC	ID
EU432887	GACGAGGAAGAAGTCAAG	GACGGTCATCTTGATCGC	ID
EU432877	GACGAGGAAGAAGTCAAG	GACGGTCATCTTGATGGC	ID
EU432883	GACGAGGAAGAAGTCAAG	GACGGTCATCTTGATGGC	ID
EU432886	GACGAGGAAGAAGTCAAG	GACGGTCATCTTGATGGC	ID
EU432891	GACGAGGAAGAAGTCAAG	GACGGTCATCTTGATGGC	ID
EU432898	GACGAGGAAGAAGTCAAG	GACGGTCATCTTGATGGC	ID
EU432888	GACGAGGAAGAGGTCAAG	GACGGTCATCTTGATCGC	ID
EU432904	GACGAGGAAGAGGTCAAG	GACGGTCATCTTGATGGC	ID
EU432926	GACGAGGAAGCGGTCAAG	GACGGTCATCTTGATCGC	ID
EU432907	GACGAGGAGGCTGTCAAG	GACGGTCATCTTGATGGC	ID
EU432901	GATGAGGAAGAGGTCAAG	GACGGTCATCTTGATGGC	ID
EU432892	GACGAAGAGGCGGTCAAG	GACGGTCATCTTGATCGC	IE
EU432876	GACGAAGAGGCGGTCAAG	GACGGTCATCTTGATGGC	IE
EU432896	GACGAAGAGGCGGTCAAG	GACGGTCATCTTGATGGC	IE
EU432899	GACGAAGAGGCGGTCAAG	GACGGTCATCTTGATGGC	IE
EU432910	GACGAAGAGGCGGTCAAG	GACGGTCATCTTGATGGC	IE
EU432914	GACGAAGAGGCGGTCAAG	GACGGTCATCTTGATGGC	IE
EU432931	GACGAAGAGGCGGTCAAG	GACGGTCATCTTGATGGC	IE
EU432902	GACGAGGAAGCGGTCAAG	GACGGTCATCTTGATGGC	IE
EU432919	GACGAGGAAGCGGTCAAG	GACGGTCATCTTGATGGC	IE
EU432933	GACGAGGAAGCGGTCAAG	GACGGTCATCTTGATGGC	IE
EU432934	GACGAGGAAGCGGTCAAG	GACGGTCATCTTGATGGC	IE
EU432923	GACGAGGAGGCGGTCAAG	GACGGTCATCTTGATCGC	IE
EU432929	GACGAGGAGGCGGTCAAG	GACGGTCATCTTGATGGC	IE
