# Supplementary material for: Development of Quantitative Real-time PCR Assays for Different Clades of “Candidatus Accumulibacter”
Source: Sci Rep. 2016 May 4;6:23993. doi: 10.1038/srep23993 (PMC4855135; doi:10.1038/srep23993)
Supplement: Supplementary Dataset 2 [file srep23993-s3.xls]

## Sheet: Acc ppk1 gene database
Accession Number	Sequences
EU432618	CGCACGCCCTGGTCAAGGAACAGTATGCGCTACTGAATGACGAGATCCTGCCGCTGCTCGCCAGCGAAGGCATACGTTTCCTCAAACGCGGCGACTGGAGCCCGGCGCAGCGCGAATGGATCAGCGCCTTCTTTTTCCGCGAAGTGATGCCGGTGATCACCCCCATCGGCCTCGATCCCTCGCACCCCTTCCCGCGCGTGCTCAACAAGAGTCTCAACTTCGCCGTCGAACTCGAAGGCCGCGATGCTTTTGGGCGCAGCTCCGATGCAGCCATCGTGCAAGCGCCCCGTGTCCTGCCACGTGTCATCCAGCTGCCCCGCGAACTCGGTGACAGCGAGTATTGCTTCGTCTTTCTGTCGTCGATCCTGCACGAATTCGTGCACGAGCTGTTCGCGGGCA…
EU432619	CGCACGCCCTGGTCAAGGAACAGTATGCGCTACTGAATGACGAGATCCTGCCGCTGCTCGCCAGCGAAGGCATACGTTTCCTCAAACGCGGCGACTGGAGCCCGGCGCAGCGCGAATGGATCAGCGCCTTCTTTTTCCGCGAAGTGATGCCGGTGATCACCCCCATCGGCCTCGATCCCTCGCACCCCTTCCCGCGCGTGCTCAACAAGAGTCTCAACTTCGCCGTCGAACTCGAAGGCCGCGATGCTTTTGGGCGCAGCTCCGATGCAGCCATCGTGCAAGCGCCCCGTGTCCTGCCACGTGTCATCCAGCTGCCCCGCGAACTCGGTGACAGCGAGTATTGCTTCGTCTTTCTGTCGTCGATCCTGCACGAATTCGTGCACGAGCTGTTCGCGGGCA…
EU432620	CGCACGCCCTGGTCAAGGAACAGTATGCGCTACTGAATGACGAGATCCTGCCGCTGCTCGCCAGCGAAGGCATACGTTTCCTCAAACGCGGCGACTGGAGCCCGGCGCAGCGCGAATGGATCAGCGCCTTCTTTTTCCGCGAAGTGATGCCGGTGATCACCCCCATCGGCCTCGATCCCTCGCACCCCTTCCCGCGCGTGCTCAACAAGAGTCTCAACTTCGCCGTCGAACTCGAAGGCCGCGATGCTTTTGGGCGCAGCTCCGATGCAGCCATCGTGCAAGCGCCCCGTGTCCTGCCACGTGTCATCCAGCTGCCCCGCGAACTCGGTGACAGCGAGTATTGCTTCGTCTTTCTGTCGTCGATCCTGCACGAATTCGTGCACGAGCTGTTCGCGGGCA…
EU432621	CGCACGCCCTGGTCAAGGAACAGTATGCGCTACTGAATGACGAGATCCTGCCGCTGCTCGCCAGCGAAGGCATACGTTTCCTCAAACGCGGCGACTGGAGCTCGGCGCAGCGCGAATGGATCAGCGCCTTCTTTTTCCGCGAAGTGATGCCGGTGATCACCCCCATCGGCCTCGATCCCTCGCACCCCTTCCCGCGCGTGCTCAACAAGAGTCTCAACTTCGCCGTCGAACTCGAAGGCCGCGATGCTTTTGGGCGCAGCTCCGATGCAGCCATCGTGCAAGCGCCCCGTGTCCTGCCACGTGTCATCCAGCTGCCCCGCGAACTCGGTGACAGCGAGTATTGCTTCGTCTTCCTGTCGTCGATCCTGCACGAATTCGTGCACGAGCTGTTCGCGGGCA…
EU432622	CGCACGCCCTGGTCAAGGAACAGTATGCGCTACTGAATGACGAGATCCTGCCGCTGCTCGCCAGCGAAGGCATACGTTTCCTCAAACGCGGCGACTGGAGCCCGGCGCAGCGCGAATGGATCAGCGCCTTCTTTTTCCGCGAAGTGATGCCGGTGATCACCCCCATCGGCCTCGATCCCTCGCACCCCTTCCCGCGCGTGCTCAACAAGAGTCTCAACTTCGCCGTCGAACTCGAAGGCCGCGATGCTTTTGGGCGCAGCTCCGATGCAGCCATCGTGCAAGCGCCCCGTGTCCTGCCACGTGTCATCCAGCTGCCCCGCGAACTCGGTGACAGCGAGTATTGCTTCGTCTTTCTGTCGTCGATCCTGCACGAATTCGTGCACGAGCTGTTCGCGGGCA…
EU432623	CGCACGCCCTGGTCAAGGAACAGTATGCGCTACTGAATGACGAGATCCTGCCGCTGCTCGCCAGCGAAGGCATACGTTTCCTCAAACGCGGCGACTGGAGCCCGGCGCAGCGCGAATGGATCAGCGCCTTCTTTTTCCGCGAAGTGATGCCGGTGATCACCCCCATCGGCCTCGATCCCTCGCACCCCTTCCCGCGCGTGCTCAACAAGAGTCTCAACTTCGCCGTCGAACTCGAAGGCCGCGATGCTTTTGGGCGCAGCTCCGATGCAGCCATCGTGCAAGCGCCCCGTGTCCTGCCACGTGTCATCCAGCTGCCCCGCGAACTCGGTGACAGCGAGTATTGCTTCGTCTTTCTGTCGTCGATCCTGCACGAATTCGTGCACGAGCTGTTCGCGGGCA…
EU432624	CGCACGCCCTGGTCAAGGAACAGTATGCGCTACTGAATGACGAGATCCTGCCGCTGCTCGCCAGCGAAGGCATACGTTTCCTCAAACGCGGCGACTGGAGCCCGGCGCAGCGCGAATGGATCAGCGCCTTCTTTTTCCGCGAAGTGATGCCGGTGATCACCCCCATCGGCCTCGATCCCTCGCACCCCTTCCCGCGCGTGCTCAACAAGAGTCTCAACTTCGCCGTCGAACTCGAAGGCCGCGATGCTTTTGGGCGCAGCTCCGATGCAGCCATCGTGCAAGCGCCCCGTGTCCTGCCACGTGTCATCCAGCTGCCCCGCGAACTCGGTGACAGCGAGTATTGCTTCGTCTTTCTGTCGTCGATCCTGCACGAATTCGTGCACGAGCTGTTCGCGGGCA…
EU432625	CGCACGCCCTGGTCAAGGAACAGTATGCGCTACTGAATGACGAGATCCTGCCGCTGCTCGCCAGCGAAGGCATACGTTTCCTCAAACGCGGCGACTGGAGCCCGGCGCAGCGCGAATGGATCAGCGCCTTCTTTTTCCGCGAAGTGATGCCGGTGATCACCCCCATCGGCCTCGATCCCTCGCACCCCTTCCCGCGCGTGCTCAACAAGAGTCTCAACTTCGCCGTCGAACTCGAAGGCCGCGATGCTTTTGGGCGCAGCTCCGATGCAGCCATCGTGCAAGCGCCCCGTGTCCTGCCACGTGTCATCCAGCTGCCCCGCGAACTCGGTGACAGCGAGTATTGCTTCGTCTTTCTGTCGTCGATCCTGCACGAATTCGTGCACGAGCTGTTCGCGGGCA…
EU432626	CGCACGCCCTGGTCAAGGAACAGTATGCGCTACTGAATGACGAGATCCTGCCGCTGCTCGCCAGCGAAGGCATACGTTTCCCCAAACGCGGCGACTGGAGCCCGGCGCAGCGCGAATGGATCAGCGCCTTCTTTTTCCGCGAAGTGATGCCGGTGATCACCCCCATCGGCCTCGATCCCTCGCACCCCTTCCCGCGCGTGCTCAACAAGAGTCTCAACTTCGCCGTCGAACTCGAAGGCCGCGATGCTTTTGGGCGCAGCTCCGATGCAGCCATCGTGCAAGCGCCCCGTGTCCTGCCGCGTGTCATCCAGCTGCCCCGCGAACTCGGTGACAGCGAGTATTGCTTCGTCTTCCTGTCGTCGATCCTGCACGAATTCGTGCACGAGCTGTTCGCCGGCA…
EU432627	CGCACGCCCTGGTCAAGGAACAGTATGCGCTACTGAATGACGAGATCCTGCCGCTGCTCGCCAGCGAAGGCATACGTTTCCTCAAACGCGGCGACTGGAGCCCGGCGCAGCGCGAATGGATCAGCGCCTTCTTTTTCCGCGAAGTGATGCCGGTGATCACCCCCATCGGCCTCGATCCCTCGCACCCCTTCCCGCGCGTGCTCAACAAGAGTCTCAACTTCGCCGTCGAACTCGAAGGCCGCGATGCTTTTGGGCGCAGCTCCGATGCAGCCATCGTGCAAGCGCCCCGTGTCCTGCCACGTGTCATCCAGCTGCCCCGCGAACTCGGTGACAGCGAGTATTGCTTCGTCTTTCTGTCGTCGATCCTGCACGAATTCGTGCACGAGCTGTTCGCGGGCA…
EU432630	CGCACGCCCTGGTCAAGGAACAGTATGCGCTACTGAATGACGAGATCCTGCCGCTGCTCGCCAGCGAAGGCATACGTTTCCTCAAACGCGGCGGCTGGAGCCCGGCGCAGCGCGAATGGATCAGCGCCTTCTTTTTCCGCGAAGTGATGCCGGTGATCACCCCCATCGGCCTCGATCCCTCGCACCCCTTCCCGCGCGTGCTCAACAAGAGTCTCAACTTCGCCGTCGAACTCGAAGGCCGCGATGCTTTTGGGCGCAGCTCCGATGCAGCCATCGTGCAAGCGCCCCGTGTCCTGCCACGTGTCATCCAGCTGCCCCGCGAACTCGGTGACAGCGAGTATTGCTTCGTCTTTCTGTCGTCGATCCTGCACGAATTCGTGCACGAGCTGTTCGCGGGCA…
EU432633	CGCACGCCCTGGTCAAGGAACAGTATGCGCTACTGAATGACGAGATCCTGCCGCTGCTCGCCAGCGAAGGCATACGTTTCCTCAAACGCGGCGACTGGAGCCCGGCGCAGCGCGAATGGATCAGCGCCTTCTTTTTCCGCGAAGTGATGCCGGTGATCACCCCCATCGGCCTCGATCCCTCGCACCCCTTCCCGCGCGTGCTCAACAAGAGTCTCAACTTCGCCGTCGAACTCGAAGGCCGCGATGCTTTTGGGCGCAGCTCCGATGCAGCCATCGTGCAAGCGCCCCGTGTCCTGCCACGTGTCATCCAGCTGCCCCGCGAACTCGGTGACAGCGAGTATTGCTTCGTCTTTCTGTCGTCGATCCTGCACGAATTCGTGCACGAGCTGTTCGCGGGCA…
EU432634	CGCACGCCCTGGTCAAGGAACAGTATGCGCTACTGAATGACGAGATCCTGCCGCTGCTCGCCAGCGAAGGCATACGTTTCCTCAAACGCGGCGACTGGAGCCCGGCGCAGCGCGAATGGATCAGCGCCTTCTTTTTCCGCGAAGTGATGCCGGTGATCACCCCCATCGGCCTCGATCCCTCGCACCCCTTCCCGCGCGTGCTCAACAAGAGTCTCAACTTCGCCGTCGAACTCGAAGGCCGCGATGCTTTTGGGCGCAGCTCCGATGCAGCCATCGTGCAAGCGCCCCGTGTCCTGCCACGTGTCATCCAGCTGCCCCGCGAACTCGGTGACAGCGAGTATTGCTTCGTCTTTCTGTCGTCGATCCTGCACGAATTCGTGCACGAGCTGTTCGCGGGCA…
EU432635	CGCACGCCCTGGTCAAGGAACAGTATGCGCTACTGAATGACGAGATCCTGCCGCTGCTCGCCAGCGAAGGCATACGTTTCCTCAAACGCGGCGACTGGAGCCCGGCGCAGCGCGAATGGATCAGCGCCTTCTTTTTCCGCGAAGTGATGCCGGTGATCACCCCCATCGGCCTCGATCCCTCGCACCCCTTCCCGCGCGTGCTCAACAAGAGTCTCAACTTCGCCGTCGAACTCGAAGGCCGCGATGCCTTTGGGCGCAGCTCCGATGCAGCCATCGTGCAAGCGCCCCGTGTCCTGCCACGTGTCATCCAGCTGCCCCGCGAACTCGGTGACAGCGAGTATTGCTTCGTCTTTCTGTCGTCGATCCTGCACGAATTCGTGCACGAGCTGTTCGCGGGCA…
EU432636	CGCACGCCCTGGTCAAGGAACAGTATGCGCTACTGAATGACGAGATCCTGCCGCTGCTCGCCAGCGAAGGCATACGTTTCCTCAAACGCGACGACTGGAGCCCGGCGCAGCGCGAATGGATCAGCGCCTTCTTTTTCCGCGAAGTGATGCCGGTGATCACCCCCATCGGCCTCGATCCCTCGCACCCCTTCCCGCGCGTGCTCAACAAGAGTCTCAACTTCGCCGTCGAACTCGAAGGCCGCGATGCTTTTGGGCGCAGCTCCGATGCAGCCATCGTGCAAGCGCCCCGTGTCCTGCCACGTGTCATCCAGCTGCCCCGCGAACTCGGTGACAGCGAGTATTGCTTCGTCTTTCTGTCGTCGATCCTGCACGAATTCGTGCACGAGCTGTTCGCGGGCA…
EU432638	CGCACGCCCTGGTCAAGGAACAGTATGCGCTACTGAATGACGAGATCCTGCCGCTGCTCGCCAGCGAAGGCATACGTTTCCTCAAACGCGGCGACTGGAGCCCGGCGCAGCGCGAATGGATCAGCGCCTTCTTTTTCCGCGAAGTGATGCCGGTGATCACCCCCATCGGCCTCGATCCCTCGCACCACTTCCCGCGCATGCTCAACAAGAGTCTCAACTTCGCCGTCGAACTCGAAGGCCGCGATGCTTTTGGGCGCAGCTCCGATGCAGCCATCGTGCAAGCGCCCCGTGTCCTGCCACGTGTCATCCAGCTGCCCCGCGAACTCGGTGACAGCGAGTATTGCTTCGTCTTTCTGTCGTCGATCCTGCACGAATTCGTGCACGAGCTGTTCGCGGGCA…
EU432639	CGCACGCCCTGGTCAAGGAACAGTATACGCTACTGAATGACGAGATCCTGCCGCTGCTCGCCAGCGAAGGCATACGTTTCCTCAAACGCGGCGACTGGAGCCCGGCGCAGCGCGAATGGATCAGCGCCTTCTTTTTCCGCGAAGTGATGCCGGTGATCACCCCCATCGGCCTCGATCCCTCGCACCCCTTCCCGCGCGTGCTCAACAAGAGTCTCAACTTCGCCGTCGAACTCGAAGGCCGCGATGCTTTTGGGCGCAGCTCCGATGCAGCCATCGTGCAAGCGCCCCGTGTCCTGCCACGTGTCATCCAGCTGCCCCGCGAACTCGGTGACAGCGAGCATTGCTTCGTCTTTCTGTCGTCGATCCTGCACGAATTCGTGCACGAGCTGTTCGCGGGCA…
EU432640	CGCACGCCCTGGTCAAGGAACAGTATGCGCTACTGAATGACGAGATCCTGCCGCTGCTCGCCAGCGAAGGCATACGTTTCCTCAAACGCGGCGACTGGAGCCCGGCGCAGCGCGAATGGATCAGCGCCTTCTTTTTCCGCGAAGTGATGCCGGTGATCACCCCCATCGGCCTCGATCCCTCGCACCCCTTCCCGCGCGTGCTCAACAAGAGTCTCAACTTCGCCGTCGAACTCGAAGGCCGCGATGCTTTTGGGCGCAGCTCCGATGCAGCCATCGTGCAAGCGCCCCGTGTCCTGCCACGTGTCATCCAGCTGCCCCGCGAACTCGGTGACAGCGAGTATTGCTTCGTCTTTCTGTCGTCGATCCTGCACGAATTCGTGCACGAGCTGTTCGCGGGCA…
EU432642	CTCACGCCCTGGTCAAGGAACAGTATGCGCTACTGAATGACGAGATCCTGCCGCTGCTCGCCAGCGAAGGCATACGTTTCCTCAAACGCGGCGACTGGAGCCCGGCGCAGCGCGAATGGATCAGCGCCTTCTTTTTCCGCGAAGTGATGCCGGTGATCACCCCCATCGGCCTCGATCCCTCGCACCCCTTCCCGCGCGTGCTCAACAAGAGTCTCAACTTCGCCGTCGAACTCGAAGGCCGCGATGCTTTTGGGCGCAGCTCCGATGCAGCCATCGTGCAAGCGCCCCGTGTCCTGCCACGTGTCATCCAGCTGCCCCGCGAACTCGGTGACAGCGAGTATTGCTTCGTCTTTCTGTCGTCGATCCTGCACGAATTCGTGCACGAGCTGTTCGCGGGCA…
EU432643	CGCACGCCCTGGTCAAGGAACAGTATGCGCTACTGAATGACGAGATCCTGCCGCTGCTCGCCAGCGAAGGCATACGTTTCCTCAAACGCGGCGGCTGGAGCCCGGCGCAGCGCGAATGGATCAGCGCCTTCTTTTTCCGCGAAGTGATGCCGGTGATCACCCCCATCGGCCTCGATCCCTCGCACCCCTTCCCGCGCGTGCTCAACAAGAGTCTCAACTTCGCCGTCGAACTCGAAGGCCGCGATGCTTTTGGGCGCAGCTCCGATGCAGCCATCGTGCAAGCGCCCCGTGTCCTGCCACGTGTCATCCAGCTGCCCCGCGAACTCGGTGACAGCGAGTATTGCTTCGTCTTTCTGTCGTCGATCCTGCACGAATTCCTGCACGAGCTGTTCGCGGGCA…
EU432644	CGCACGCCCTGGTCAAGGAACAGTATGCGCTACTGAATGACGAGATCCTGCCGCTGCTCGCCAGCGAAGGCATACGTTTCCTCAAACGCGGCGACTGGAGCCCGGCGCAGCGCGAATGGATCAGCGCCTTCTTTTTCCGCGAAGTGATGCCGGTGATCACCCCCATCGGCCTCGATCCCTCGCACCCCTTCCCGCGCGTGCTCAACAAGAGTCTCAACTTCGCCGTCGAACTCGAAGGCCGCGATGCTTTTGGGCGCAGCTCCGATGCAGCCATCGTGCAAGCGCCCCGTGTCCTGCCACGTGTCATCCAGCTGCCCCGCGAACTCGGTGACAGCGAGTATTGCTTCGTCTTTCTGTCGTCGATCCTGCACGAATTCGTGCACGAGCTGTTCGCGGGCA…
EU432645	CGCACGCCCTGGTCAAGGAACAGTATGCGCTACTGAATGACGAGATCCTGCCGCTGCTCGCCAGCGAAGGCATACGTTTCCTCAAACGCGGCGACTGGAGCCCGGCGCAGCGCGAATGGATCAGCGCCTTCTTTTTCCGCGAAGTGATGCCGGTGATCACCCCCATCGGCCTCGATCCCTCGCACCCCTTCCCGCGCGTGCTCAACAAGAGTCTCAACTTCGCCGTCGAACTCGAAGGCCGCGATGCTTTTGGGCGCAGCTCCGATGCAGCCATCGTGCAAGCGCCCCGTGTCCTGCCACGTGTCATCCAGCTGCCCCGCGAACTCGGTGACAGCGAGTATTGCTTCGTCTTTCTGTCGTCGATCCTGCACGAATTCGTGCACGAGCTGTTCGCGGGCA…
EU432646	CGCACGCCCTGGTCAAGGAACAGTATGCGCTACTGAATGACGAGATCCTGCCGCTGCTCGCCAGCGAAGGCATACGTTTCCTCAAACGCGGCGACTGGAGCCCGGCGCAGCGCGAATGGATCAGCGCCTTCTTTTTCCGCGAAGTGATGCCGGTGATCACCCCCATCGGCCTCGATCCCTCGCACCCCTTCCCGCGCGTGCTCAACAAGAGTCTCAACTTCGCCGTCGAACTCGAAGGCCGCGATGCCTTTGGGCGCAGCTCCGATGCAGCCATCGTGCAAGCGCCCCGTGTCCTGCCACGTGTCATCCAGCTGCCCCGCGAACTCGGTGACAGCGAGTATTGCTTCGTCTTTCTGTCGTCGATCCTGCACGAATTCGTGCACGAGCTGTTCGCGGGCA…
EU432647	CGCACGCCCTGGTCAAGGAACAGTATGCGCTACTGAATGACGAGATCCTGCCGCTGCTCGCCAGCGAAGGCATACGTTTCCTCAAACGCGGCGACTGGAGCCCGGCGCAGCGCGAATGGATCAGCGCCTTCTTTTTCCGCGAAGTGATGCCGGTGATCACCCCCATCGGCCTCGATCCCTCGCACCCCTTCCCGCGCGTGCTCAACAAGAGTCTCAACTTCGCCGTCGAACTCGAAGGCCGCGATGCTTTTGGGCGCAGCTCCGATGCAGCCATCGTGCAAGCGCCCCGTGTCCTGCCACGTGTCATCCAGCTGCCCCGCGAACTCGGTGACAGCGAGTATTGCTTCGTCTTTCTGTCGTCGATCCTGCACGAATTCGTGCACGAGCTGTTCGCGGGCA…
EU432648	CGCACGCCCTGGTCAAGGAACAGTATGCGCTACTGAATGACGAGATCCTGCCGCTGCTCGCCAGCGAAGGCATACGTTTCCTCAAACGCGGCGACTGGAGCCCGGCGCAGCGCGAATGGATCAGCGCCTTCTTTTTCCGCGAAGTGATGCCGGTGATCACCCCCATCGGCCTCGATCCCTCGCACCCCTTCCCGCGCGTGCTCAACAAGAGTCTCAACTTCGCCGTCGAACTCGAAGGCCGCGATGCTTTTGGGCGCAGCTCCGATGCAGCCATCGTGCAAGCGCCCCGTGTCCTGCCACGTGTCATCCAGCTGCCCCGCGAACTCGGTGACAGCGAGTATTGCTTCGTCTTTCTGTCGTCGATCCTGCACGAATTCGTGCACGAGCTGTTCGCGGGCA…
EU432649	CGCACGCCCTGGTCAAGGAACAGTATGCGCTACTGAATGACGAGATCCTGCCGCTGCTCGCCAGCGAAGGCATACGTTTCCTCAAACGCGGCGACTGGAGCCCGGCGCAGCGCGAATGGATCAGCGCCTTCTTTTTCCGCGAAGTGATGCCGGTGATCACCCCCATCGGCCTCGATCCCTCGCACCCCTTCCCGCGCGTGCTCAACAAGAGTCTCAACTTCGCCGTCGAACTCGAAGGCCGCGATGCTTTTGGGCGCAGCTCCGATGCAGCCATCGTGCAAGCGCCCCGTGTCCTGCCACGTGTCATCCAGCTGCCCCGCGAACTCGGTGACAGCGAGTATTGCTTCGTCTTTCTGTCGTCGATCCTGCACGAATTCGTGCACGAGCTGTTCGCGGGCA…
EU432650	CGCACGCCCTGGTCAAGGAACAGTATGCGCTACTGAATGACGAGATCCTGCCGCTGCTCGCCAGCGAAGGCATACGTTTCCTCAAACGCGGCGACTGGAGCCCGGCGCAGCGCGAATGGATCAGCGCCTTCTTTTTCCGCGAAGTGATGCCGGTGATCACCCCCATCGGCCTCGATCCCTCGCACCCCTTCCCGCGCGTGCTCAACAAGAGTCTCAACTTCGCCGTCGAACTCGAAGGCCGCGATGCTTTTGGGCGCAGCTCCGATGCAGCCATCGTGCAAGCGCCCCGTGTCCTGCCACGTGTCATCCAGCTGCCCCGCGAACTCGGTGACAGCGAGTATTGCTTCGTCTTTCTGTCGTCGATCCTGCACGAATTCGTGCACGAGCTGTTCGCGGGCA…
EU432652	CGCACGCCCTGGTCAAGGAACAGTATGCGCTACTGAATGACGAGATCCTGCCGCTGCTCGCCAGCGAAGGCATACGTTTCCTCAAACGCGGCGACTGGAGCCCGGCGCAGCGCGAATGGATCAGCGCCTTCTTTTTCCGCGAAGTGATGCCGGTGATCACCCCCATCGGCCTCGATCCCTCGCACCCCTTCCCGCGCGTGCTCAACAAGAGTCTCAACTTCGCCGTCGAACTCGAAGGCCGCGATGCTTTTGGGCGCAGCTCCGATGCAGCCATCGTGCAAGCGCCCCGTGTCCTGCCACGTGTCATCCAGCTGCCCCGCGAACTCGGTGACAGCGAGTATTGCTTCGTCTTTCTGTCGTCGATCCTGCACGAATTCGTGCACGAGCTGTTCGCGGGCA…
EU432653	CGCACGCCCTGGTCAAGGAACAGTATGCGCTACTGAATGACGAGATCCTGCCGCTGCTCGCCAGCGAAGGCATACGTTTCCTCAAACGCGGCGACTGGAGCCCGGCGCAGCGCGAATGGATCAGCGCCTTCTTTTTCCGCGAAGTGATGCCGGTGATCACCCCCATCGGCCTCGATCCCTCGCACCCCTTCCCGCGCGTGCTCAACAAGAGTCTCAACTTCGCCGTCGAACTCGAAGGCCGCGATGCTTTTGGGCGCAGCTCCGATGCAGCCATCGTGCAAGCGCCCCGTGTCCTGCCACGTGTCATCCAGCTGCCCCGCGAACTCGGTGACAGCGAGTATTGCTTCGTCTTTCTGTCGTCGATCCTGCACGAATTCGTGCACGAGCTGTTCGCGGGCA…
EU432654	CGCACGCCCTGGTCAAGGAACAGTATGCGCTACTGAATGACGAGATCCTGCCGCTGCTCGCCAGCGAAGGCATACGTTTCCTCAAACGCGGCGACTGGAGCCCGGCGCAGCGCGAATGGATCAGCGCCTTCTTTTTCCGCGAAGTGATGCCGGTGATCACCCCCATCGGCCTCGACCCCTCGCACCCCTTCCCGCGCGTGCTCAACAAGAGTCTCAACTTCGCCGTCGAACTCGAAGGCCGCGATGCTTTTGGGCGCAGCTCCGATGCAGCCATCGTGCAAGCGCCCCGTGTCCTGCCACGTGTCATCCAGCTGCCCCGCGAACTCGGTGACAGCGAGTATTGCTTCGTCTTTCTGTCGTCGATCCTGCACGAATTCGTGCACGAGCTGTTCGCGGGCA…
EU432655	CGCACGCCCTGGTCAAGGAACAGTATGCGCTACTGAATGACGAGATCCTGCCGCTGCTCGCCAGCGAAGGCATACGTTTCCTCAAACGCGGCGACTGGAGCCCGGCGCAGCGCGAATGGATCAGCGCCTTCTTTTTCCGCGAAGTGATGCCGGTGATCACCCCCATCGGCCTCGATCCCTCGCACCCCTTCCCGCGCGTGCTCAACAAGAGTCTCAACTTCGCCGTCGAACTCGAAGGCCGCGATGCTTTTGGGCGCAGCTCCGATGCAGCCATCGTGCAAGCGCCCCGTGTCCTGCCACGTGTCATCCAGCTGCCCCGCGAACTCGGTGACAGCGAGTATTGCTTCGTCTTTCTGTCGTCGATCCTGCACGAATTCGTGCACGAGCTGTTCGCGGGCA…
EU432656	CGCACGCCCTGGTCAAGGAACAGTATGCGCTACTGAATGACGAGATCCTGCCGCTGCTCGCCAGCGAAGGCATACGTTTCCTCAAACGCGGCGACTGGAGCCCGGCGCAGCGCGAATGGATCAGCGCCTTCTTTTTCCGCGAAGTGATGCCGGTGATCACCCCCATCGGCCTCGATCCCTCGCACCCCTTCCCGCGCGTGCTCAACAAGAGTCTCAACTTCGCCGTCGAACTCGAAGGCCGCGATGCTTTTGGGCGCAGCTCCGATGCAGCCATCGTGCAAGCGCCCCGTGTCCTGCCACGTGTCATCCAGCTGCCCCGCGAACTCGGTGACAGCGAGTATTGCTTCGTCTTTCTGTCGTCGATCCTGCACGAATTCGTGCACGAGCTGTTCGCGGGCA…
EU432657	CGCACGCCCTGGTCAAGGAACAGTATGCGCTACTGAATGACGAGATCCTGCCGCTGCTCGCCAGCAAAGGCATACGTTTCCTCAAACGCGGCGACTGGAGCCCGGCGCAGCGCGAATGGATCAGCGCCTTCTTTTTCCGCGAAGTGATGCCGGTGATCACCCCCATCGGCCTCGATCCCTCGCACCCCTTCCCGCGCGTGCTCAACAAGAGTCTCAACTTCGCCGTCGAACTCGAAGGCCGCGATGCTTTTGGGCGCAGCTCCGATGCAGCCATCGTGCAAGCGCCCCGTGTCCTGCCACGTGTCATCCAGCTGCCCCGCGAACTCGGTGACAGCGAGTATTGCTTCGTCTTTCTGTCGTCGATCCTGCACGAATTCGTGCACGAGCTGTTCGCGGGCA…
EU432658	CGCACGCCCTGGTCAAGGAACAGTATGCGCTACTGAATGACGAGATCCTGCCGCTGCTCGCCAGCGAAGGCATACGTTTCCTCAAACGCGGCGACTGGAGCCCGGCGCAGCGCGAATGGATCAGCGCCTTCTTTTTCCGCGAAGTGATGCCGGTGATCACCCCCATCGGCCTCGATCCCTCGCACCCCTTCCCGCGCGTGCTCAACAAGAGTCTCAACTTCGCCGTCGAACTCGAAGGCCGCGATGCTTTTGGGCGCAGCTCCGATGCAGCCATCGTGCAAGCGCCCCGTGTCCTGCCACGTGTCATCCAGCTGCCCCGCGAACTCGGTGACAGCGAGTATTGCTTCGTCTTTCTGTCGTCGATCCTGCACGAATTCGTGCACGAGCTGTTCGCGGGCA…
EU432659	CGCACGCCCTGGTCAAGGAACAGTATGCGCTACTGAATGACGAGATCCTGCCGCTGCTCGCCAGCGAAGGCATACGTTTCCTCAAACGCGGCGGCTGGAGCCCGGCGCAGCGCGAATGGATCAGCGCCTTCTTTTTCCGCGAAGTGATGCCGGTGATCACCCCCATCGGCCTCGATCCCTCGCACCCCTTCCCGCGCGTGCTCAACAAGAGTCTCAACTTCGCCGTCGAACTCGAAGGCCGCGATGCTTTTGGGCGCAGCTCCGATGCAGCCATCGTGCAAGCGCCCCGTGTCCTGCCACGTGTCATCCAGCTGCCCCGCGAACTCGGTGACAGCGAGTATTGCTTCGTCTTTCTGTCGTCGATCCTGCACGAATTCGTGCACGAGCTGTTCGCGGGCA…
EU432660	CGCACGCCCTGGTCAAGGAACAGTATGCGCTACTGAATGACGAGATCCTGCCGCTGCCCGCCAGCGAAGGCATACGTTTCCTCAAACGCGGCGACTGGAGCCCGGCGCAGCGCGAATGGATCAGCGCCTTCTTTTTCCGCGAAGTGATGCCGGTGATCACCCCCATCGGCCTCGATCCCTCGCACCCCTTCCCGCGCGTGCTCAACAAGAGTCTCAACTTCGCCGTCGAACTCGAAGGCCGCGATGCTTTTGGGCGCAGCTCCGATGCAGCCATCGTGCAAGCGCCCCGTGTCCTGCCACGTGTCATCCAGCTGCCCCGCGAACTCGGTGACAGCGAGTATTGCTTCGTCTTTCTGTCGTCGATCCTGCACGAATTCGTGCACGAGCTGTTCGCGGGCA…
EU432661	CGCACGCCCTGGTCAAGGAACAGTATGCGCTACTGAATGACGAGATCCTGCCGCTGCCCGCCAGCGAAGGCATACGTTTCCTCAAACGCGGCGACTGGAGCCCGGCGCAGCGCGAATGGATCAGCGCCTTCTTTTTCCGCGAAGTGATGCCGGTGATCACCCCCATCGGCCTCGATCCCTCGCACCCCTTCCCGCGCGTGCTCAACAAGAGTCTCAACTTCGCCGTCGAACTCGAAGGCCGCGATGCTTTTGGGCGCAGCTCCGATGCAGCCATCGTGCAAGCGCCCCGTGTCCTGCCACGTGTCATCCAGCTGCCCCGCGAACTCGGTGACAGCGAGTATTGCTTCGTCTTTCTGTCGTCGATCCTGCACGAATTCGTGCACGAGCTGTTCGCGGGCA…
EU432662	CGCACGCCCTGGCCAAGGAACAGTATGCGCTACTGAATGACGAGATCCTGCCGCTGCTCGCCAGCGAAGGCATACGTTTCCTCAAACGCGGCGACTGGAGCCCGGCGCAGCGCGAATGGATCAGCGCCTTCTTTTTCCGCGAAGTGATGCCGGTGATCACCCCCATCGGCCTCGATCCCTCGCACCCCTTCCCGCGCGTGCTCAACAAGAGTCTCAACTTCGCCGTCGAACTCGAAGGCCGCGATGCTTTTGGGCGCAGCTCCGATGCAGCCATCGTGCAAGCGCCCCGTGTCCTGCCACGTGTCATCCAGCTGCCCCGCGAACTCGGTGACAGCGAGTATTGCTTCGTCTTTCTGTCGTCGATCCTGCACGAATTCGTGCACGAGCTGTTCGCGGGCA…
EU432663	CGCACGCCCTGGTCAAGGAACAGTATGCGCTACTGAATGACGAGATCCTGCCGCTGCTCGCCAGCGAAGGCATACGTTTCCTCAAACGCGGCGACTGGAGCCCGGCGCAGCGCGAATGGATCAGCGCCTTCTTTTTCCGCGAAGTGATGCCGGTGATCACCCCCATCGGCCTCGATCCCTCGCACCCCTTCCCGCGCGTGCTCAACAAGAGTCTCAACTTCGCCGTCGAACTCGAAGGCCGCGATGCTTTTGGGCGCAGCTCCGATGCAGCCATCGTGCAAGCGCCCCGTGTCCTGCCACGTGTCATCCAGCTGCCCCGCGAACTCGGTGACAGCGAGTATTGCTTCGTCTTTCTGTCGTCGATCCTGCACGAATTCGTGCACGAGCTGTTCGCGGGCA…
EU432664	CGCACGCCCTGGTCAAGGAACAGTATGCGCTACTGAATGACGAGATCCTGCCGCTGCTCGCCAGCGAAGGCATACGTTTCCTCAAACGCGGCGACTGGAGCCCGGCGCAGCGCGAATGGATCAGCGCCTTCTTTTTCCGCGAAGTGATGCCGGTGATCACCCCCATCGGCCTCGATCCCTCGCACCCCTTCCCGCGCGTGCTCAACAAGAGTCTCAACTTCGCCGTCGAACTCGAAGGCCGCGATGCTTTTGGGCGCAGCTCCGATGCAGCCATCGTGCAAGCGCCCCGTGTCCTGCCACGTGTCATCCAGCTGCCCCGCGAACTCGGTGACAGCGAGTATTGCTTCGTCTTTCTGTCGTCGATCCTGCACGAATTCGTGCACGAGCTGTTCGCGGGCA…
EU432665	CGCACGCCCTGGTCAAGGAACAGTATGCGCTACTGAATGACGAGATCCTGCCGCTGCTCGCCAGCGAAGGCATACGTTTCCTCAAACGCGGCGACTGGAGCCCGGCGCAGCGCGAATGGATCAGCGCCTTCTTTTTCCGCGAAGTGATGCCGGTGATCACCCCCATCGGCCTCGATCCCTCGCACCCCTTCCCGCGCGTGCTCAACAAGAGTCTCAACTTCGCCGTCGAACTCGAAGGCCGCGATGCTTTTGGGCGCAGCTCCGATGCAGCCATCGTGCAAGCGCCCCGTGTCCTGCCACGTGTCATCCAGCTGCCCCGCGAACTCGGTGACAGCGAGTATTGCTTCGTCTTTCTGTCGTCGATCCTGCACGAATTCGTGCACGAGCTGTTCGCGGGCA…
EU432666	CGCACGCCCTGGTCAAGGAACAGTATGCGCTACTGAATGACGAGATCCTGCCGCTGCTCGCCAGCGAAGGCATACGTTTCCTCAAACGCGGCGACTGGAGCCCGGCGCAGCGCGAATGGATCAGCGCCTTCTTTTTCCGCGAAGTGATGCCGGTGATCACCCCCATCGGCCTCGATCCCTCGCACCCCTTCCCGCGCGTGCTCAACAAGAGTCTCAACTTCGCCGTCGAACTCGAAGGCCGCGATGCTTTTGGGCGCAGCTCCGATGCAGCCATCGTGCAAGCGCCCCGTGTCCTGCCACGTGTCATCCAGCTGCCCCGCGAACTCGGTGACAGCGAGTATTGCTTCGTCTTTCTGTCGTCGATCCTGCACGAATTCGTGCACGAGCTGTTCGCGGGCA…
EU432667	CGCACGCCCTGGTCAAGGAACAGTATGCGCTACTGAATGACGAGATCCTGCCGCTGCTCGCCAGCGAAGGCATACGTTTCCTCAAACGCGGCGACTGGAGCCCGGCGCAGCGCGAATGGATCAGCGCCTTCTTTTTCCGCGAAGTGATGCCGGTGATCACCCCCATCGGCCTCGATCCCTCGCACCCCTTCCCGCGCGTGCTCAACAAGAGTCTCAACTTCGCCGTCGAACTCGAAGGCCGCGATGCTTTTGGGCGCAGCTCCGATGCAGCCATCGTGCAAGCGCCCCGTGTCCTGCCACGTGTCATCCAGCTGCCCCGCGAACTCGGTGACAGCGAGTATTGCTTCGTCTTCCTGTCGTCGATCCTGCACGAATTCGTGCACGAGCTGTTCGCCGGCA…
EU432671	CGCACGCCCTGGTCAAGGAACAGTATGCGCTACTGAATGACGAGATCCTGCCGCTGCTCGCCAGCGAAGGCATACGTTTCCTCAAACGCGGCGACTGGAGCCCGGCGCAGCGCGAATGGATCAGCGCCTTCTTTTTCCGCGAAGTGATGCCGGTGATCACCCCCATCGGCCTCGATCCCTCGCACCCCTTCCCGCGCGTGCTCAACAAGAGTCTCAACTTCGCCGTCGAACTCGAAGGCCGCGATGCTTTTGGGCGCAGCTCCGATGCAGCCATCGTGCAAGCGCCCCGTGTCCTGCCACGTGTCATCCAGCTGCCCCGCGAACTCGGTGACAGCGAGTATTGCTTCGTCTTTCTGTCGTCGATCCTGCACGAATTCGTGCACGAGCTGTTCGCGGGCA…
EU432673	CGCACGCCCTGGTCAAGGAACAGTATGCGCTACTGAATGGCGAGATCCTGCCGCTGCTCGCCAGCGAAGGCATACGTTTCCTCAAACGCGGCGACTGGAGCCCGGCGCAGCGCGAATGGATCAGCGCCTTCTTTTTCCGCGAAGTGATGCCGGTGATCACCCCCATCGGCCTCGATCCCTCGCACCCCTTCCCGCGCGTGCTCAACAAGAGTCTCAACTTCGCCGTCGAACTCGAAGGCCGCGATGCTTTTGGGCGCAGCTCCGATGCAGCCATCGTGCAGGCGCCCCGTGTCCTGCCGCGAGTCATCCAGCTGCCCCGCGAACTCGGTGACAGCGAGTATTGCTTCGTCTTCCTGTCGTCGATCCTGCACGAATTCGTGTACGAGCTGTTCGCCGGCA…
EU432674	CGCACGCCCTGGTCAAGGAACAGTATGCGCTACTGAATGACGAGATCCTGCCGCTGCTCGCCAGCGAAGGCATACGTTTCCTCAAACGCGGCGACTGGAGCCCGGCGCAGCGCGAATGGATCAGCGCCTTCTTTTTCCGCGAAGTGATGCCGGTGATCACCCCCATCGGCCTCGATCCCTCGCACCCCTTCCCGCGCGTGCTCAACAAGAGTCTCAACTTCGCCGTCGAACTCGAAGGCCGCGATGCTTTTGGGCGCAGCTCCGATGCAGCCATCGTGCAAGCGCCCCGTGTCCTGCCACGTGTCATCCAGCTGCCCCGCGAACTCGGTGACAGCGAGTATTGCTTCGTCTTTCTGTCGTCGATCCTGCACGAATTCGTGCACGAGCTGTTCGCGGGCA…
EU432676	CGCACGCCCTGGTCAAGGAACAGTATGCGCTACTGAATGACGAGATCCTGCCGCTGCTCGCCAGCGAAGGCATACGTTTCCTCAAACGCGGCGACTGGAGCCCGGCGCAGCGCGAATGGATCAGCGCCTTCTTTTTCCGCGAAGTGATGCCGGTGATCACCCCCATCGGCCTCGATCCCTCGCACCCCTTCCCGCGCGTGCTCAACAAGAGTCTCAACTTCGCCGTCGAACTCGAAGGCCGCGATGCTTTTGGGCGCAGCTCCGATGCAGCCATCGTGCAAGCGCCCCGTGTCCTGCCACGTGTCATCCAGCTGCCCCGCGAACTCGGTGACAGCGAGTATTGCTTCGTCTTTCTGTCGTCGATCCTGCACGAATTCGTGCACGAGCTGTTCGCGGGCA…
EU432677	CGCACGCCCTGGTCAAGGAACAGTATGCGCTACTGAATGACGAGATCCTGCCGCTGCTCGCCAGCGAAGGCATACGTTTCCTCAAACGCGGCGACTGGAGCCCGGCGCAGCGCGAATGGATCAGCGCCTTCTTTTTCCGCGAAGTGATGCCGGTGATCACCCCCATCGGCCTCGATCCCTCGCACCCCTTCCCGCGCGTGCTCAACAAGAGTCTCAACTTCGCCGTCGAACTCGAAGGCCGCGATGCTTTTGGGCGCAGCTCCGATGCAGCCATCGTGCAAGCGCCCCGTGTCCTGCCACGTGTCATCCAGCTGCCCCGCGAACTCGGTGACAGCGAGTATTGCTTCGTCTTTCTGTCGTCGATCCTGCACGAATTCGTGCACGAGCTGTTCGCGGGCA…
EU432678	CGCACGCCCTGGTCAAGGAACAGTATGCGCTACTGAATGACGAGATCCTGCCGCTGCTCGCCAGCGAAGGCATACGTTTCCTCAAACGCGGCGACTGGAGCCCGGCGCAGCGCGAATGGATCAGCGCCTTCTTTTTCCGCGAAGTGATGCCGGTGATCACCCCCATCGGCCTCGATCCCTCGCACCCCTTCCCGCGCGTGCTCAACAAGAGTCTCAACTTCGCCGTCGAACTCGAAGGCCGCGATGCTTTTGGGCGCAGCTCCGATGCAGCCATCGTGCAAGCGCCCCGTGTCCTGCCACGTGTCATCCAGCTGCCCCGCGAACTCGGTGACAGCGAGTATTGCTTCGTCTTTCTGTCGTCGATCCTGCACGAATTCGTGCACGAGCTGTTCGCGGGCA…
EU432680	CGCACGCCCTGCTCAAGGAACAGTACGCCCTGCTGAATGAGGAGATCCTGCCGCTGCTCGCCAGCGAAGGCATACGTTTCCTCAAACGCGCCGACTGGAGCCCGGCGCAGCGCGAATGGATCAGCGCCTTCTTTTTCCGCGAAGCGATGCCGGTGATCACCCCGATCGGCCTCGATCCCTCGCACCCCTTCCCGCGGGTGCTCAACAAGAGTCTCAACTTCGCCGTCGAACTCGAAGGCCGCGATGCTTTTGGGCGCAGCTCGGATGCGGCCATCGTGCAGGCGCCCCGTGTCCTGCCGCGAGTCATCCAGCTGCCCCGCGAACTCGGTGACAGCGAGTATTGCTTCGTCTTCCTGTCGTCGATCCTGCACGAATTCGTGCACGAGCTGTTCGCCGGCA…
EU432682	CGCACGCCCTGGTCAAGGAACAGTATGCGCTACTGAATGACGAGATCCTGCCGCTGCTCGCCAGCGAAGGCATACGTTTCCTCAAACGCGGCGACTGGAGCCCGGCGCAGCGCGAATGGATCAGCGCCTTCTTTTTCCGCGAAGTGATGCCGGTGATCACCCCCATCGGCCTCGATCCCTCGCACCCCTTCCCGCGCGTGCTCAACAAGAGTCTCAACTTCGCCGTCGAACTCGAAGGCCGCGATGCTTTTGGGCGCAGCTCCGATGCAGCCATCGTGCAAGCGCCCCGTGTCCTGCCACGTGTCATCCAGCTGCCCCGCGAACTCGGTGACAGCGAGTATTGCTTCGTCTTTCTGTCGTCGATCCTGCACGAATTCGTGCACGAGCTGTTCGCGGGCA…
EU432687	CGCACGCCCTGGTCAAGGAACAGTATGCGCTACTGAATGACGAGATCCTGCCGCTGCTCGCCAGCGAAGGCATACGTTTCCTCAAACGCGGCGACTGGAGCCCGGCGCAGCGCGAATGGATCAGCGCCTTCTTTTTCCGCGAAGTGATGCCGGTGATCACCCCCATCGGCCTCGATCCCTCGCACCCCTTCCCGCGCGTGCTCAACAAGAGTCTCAACTTCGCCGTCGAACTCGAAGGCCGCGATGCTTTTGGGCGCAGCTCCGATGCAGCCATCGTGCAAGCGCCCCGTGTCCTGCCACGTGTCATCCAGCTGCCCCGCGAACTCGGTGACAGCGAGTATTGCTTCGTCTTTCTGTCGTCGATCCTGCACGAATTCGTGCACGAGCTGTTCGCGGGCA…
EU432688	CGCACGCCCTGGTCAAGGAACAGTACGCCCTGCTGAATGAGGAGATCCTGCCGCTGCTCGCCAGCGAAGGCATACGTTTCCTCAAACGCGCCGACTGGAGCCCGGCGCAGCGCGAATGGGTCAGCGCCTTCTTTTTCCGCGAAGTGATGCCGGTGATCACCCCCATCGGCCTCGATCCCTCGCACCCCTTCCCGCGCGTGCTCAACAAGAGTCTCAACTTCGCCGTCGAACTCGAAGGCCGCGATGCTTTTGGGCGCAGCTCCGATGCAGCCATCGTGCAAGCGCCCCGTGTCCTGCCACGTGTCATCCAGCTGCCCCGCGAACTCGGTGACAGCGAGTATTGCTTCGTCTTTCTGTCGTCGATCCTGCACGAATTCGTGCACGAGCTGTTCGCGGGCA…
EU432692	CGCACGCCCTGGTCAAGGAACAGTATGCGCTACTGAATGACGAGATCCTGCCGCTGCTCGCCAGCGAAGGCATACATTTCCTCAAACGCGGCGACTGGAGCCCGGCGCAGCGCGAATGGATCAGCGCCTTCTTTTTCCGCGAAGTGATGCCGGTGATCACCCCCATCGGCCTCGATCCCTCGCACCCCTTCCCGCGCGTGCTCAACAAGAGTCTCAACTTCGCCGTCGAACTCGAAGGCCGCGATGCTTTTGGGCGCAGCTCCGATGCAGCCATCGTGCAAGCGCCCCGTGTCCTGCCACGTGTCATCCAGCTGCCCCGCGAACTCGGTGACAGCGAGTATTGCTTCGTCTTTCTGTCGTCGATCCTGCACGAATTCGTGCACGAGCTGTTCGCGGGCA…
EU432693	CGCACGCCCTGGTCAAGGAACAGTATGCGCTACTGAATGACGAGATCCTGCCGCTGCTCGTCAGCGAAGGCATACGTTTCCTCAAACGCGGCGACTGGAGCCCGGCGCAGCGCGAATGGATCAGCGCCTTCTTTTTCCGCGAAGTGATGCCGGTGATCACCCCCATCGGCCTCGATCCCTCGCACCCCTTCCCGCGCGTGCTCAACAAGAGTCTCAACTTCGCCGTCGAACTCGAAGGCCGCGATGCTTTTGGGCGCAGCTCCGATGCAGCCATCGTGCAAGCGCCCCGTGTCCTGCCACGTGTCATCCAGCTGCCCCGCGAACTCGGTGACAGCGAGTATTGCTTCGTCTTTCTGTCGTCGATCCTGCACGAATTCGTGCACGAGCTGTTCGCGGGCA…
EU432694	CGCACGCCCTGGTCAAGGAACAGTATGCGCTACTGAATGACGAGATCCTGCCGCTGCTCGCCAGCGAAGGCATACGTTTCCTCAAACGCGGCGACTGGAGCCCGGCGCAGCGCGAATGGATCAGCGCCTTCTTTTTCCGCGAAGTGATGCCGGTGATCACCCCCATCGGCCTCGATCCCTCGCACCCCTTCCCGCGCGTGCTCAACAAGAGTCTCAACTTCGCCGTCGAACTCGAAGGCCGCGATGCTTTTGGGCGCAGCTCCGATGCAGCCATCGTGCAAGCGCCCCGTGTCCTGCCACGTGTCATCCAGCTGCCCCGCGAACTCGGTGACAGCGAGTATTGCTTCGTCTTTCTGTCGTCGATCCTGCACGAATTCGTGCACGAGCTGTTCGCGGGCA…
EU432695	CGCACGCTCTGGTCAAGGAACAGTACGCCCTGCTGAATGAGGAGATCCTGCCGCTGCTCGCCAGCGAAGGCATACGTTTCCTCAAACGCGCCGACTGGAGCCCGGCGCAGCGCGAATGGATCAGCGCCTTCTTTTTCCGCGAAGCGATGCCGGTGATCACCCCGATCGGCCTCGATCCCTCGCACCCCTTCCCGCGGGTGCTCAACAAGAGTCTCAACTTCGCCGTCGAACTCGAAGGCCGCGACGCTTTTGGGCGCAGCTCGGATGCGGCCATCGTGCAGGCGCCCCGTGTCCTGCCGCGAGTCATCCAGCTGCCCCGCGAACTCGGTGACAGCGAGTATTGCTTCGTCTTTCTGTCGTCGATCCTGCACGAATTCGTGCACGAGCTGTTCGCGGGCA…
EU432698	CGCACGCCCTGGTCAAGGAACAGTACGCCCTGCTGAATGAGGAGATCCTGCCGCTGCTCGCCAGCGAAGGCATACGTTTCCTCAAACGCGCCGACTGGAGCCCGGCGCAGCGCGAATGGATCAGCGCCTTCTTTTTCCGCGAAGCGATGCCGGTGATCACCCCGATCGGCCTCGATCCCTCGCACCCCTTCCCGCGGGTGCTCAACAAGAGTCTCAACTTCGCCGTCGAACTCGAAGGCCGCGATGCTTTTGGGCGCAGCTCGGATGCGGCCATCGTGCAGGCGCCCCGTGTCCTGCCGCGAGTCATCCAGCTGCCCCGCGAACTCGGTGACAGCGAGTATTGCTTCGTCTTCCTGTCGTCGATCCTGCACGAATTCGTGCACGAGCTGTTCGCCGGCA…
EU432699	CGCACGCCCTGGTCAAGGAACAGTATGCGCTACTGAATGACGAGATCCTGCCGCTGCTCGCCAGCGAAGGCATACGTTTCCTCAAACGCGGCGACTGGAGCCCGGCGCAGCGCGAATGGATCAGCGCCTTCTTTTTCCGCGAAGTGATGCCGGTGATCACCCCCATCGGCCTCGATCCCTCGCACCCCTTCCCGCGCGTGCTCAACAAGAGTCTCAACTTCGCCGTCGAACTCGAAGGCCGCGATGCTTTTGGGCGCAGCTCCGATGCAGCCATCGTGCAAGCGCCCCGTGTCCTGCCACGTGTCATCCAGCTGCCCCGCGAACTCGGTGACAGCGAGTATTGCTTCGTCTTTCTGTCGTCGATCCTGCACGAATTCGTGCACGAGCTGTTCGCGGGCA…
EU432700	CGCACGCCCTGGTCAAGGAACAGTATGCGCTACTGAATGACGAGATCCTGCCGCTGCTCGCCAGCGAAGGCATACGTTTCCTCAAACGCGGCGACTGGAGCCCGGCGCAGCGCGAATGGATCAGCGCCTTCTTTTTCCGCGAAGTGATGCCGGTGATCACCCCCATCGGCCTCGATCCCTCGCACCCCTTCCCGCGCGTGCTCAACAAGAGTCTCAACTTCGCCGTCGAACTCGAAGGCCGCGATGCTTTTGGGCGCAGCTCCGATGCAGCCATCGTGCAAGCGCCCCGTGTCCTGCCACGTGTCATCCAGCTGCCCCGCGAACTCGGTGACAGCGAGTATTGCTTCGTCTTTCTGTCGTCGATCCTGCACGAATTCGTGCACGAGCTGTTCGCGGGCA…
EU432701	CGCACGCCCTGGTCAAGGAACAGTATGCGCTACTGAATGACGAGATCCTGCCGCTGCTCGCCAGCGAAGGCATACGTTTCCTCAAACGCGGCGACTGGAGCCCGGCGCAGCGCGAATGGATCAGCGCCTTCTTTTTCCGCGAAGTGATGCCGGTGATCACCCCCATCGGCCTCGATCCCTCGCACCCCTTCCCGCGCGTGCTCAACAAGAGTCTCAACTTCGCCGTCGAACTCGAAGGCCGCGATGCTTTTGGGCGCAGCTCCGATGCAGCCATCGTGCAAGCGCCCCGTGTCCTGCCACGTGTCATCCAGCTGCCCCGCGGACTCGGTGACAGCGAGTATTGCTTCGTCTTTCTGTCGTCGATCCTGCACGAATTCGTGCACGAGCTGTTCGCGGGCA…
EU432702	CGCACGCCCTGGTCAAGGAACAGTACGCCCTGCTGAATGAGGAGATCCTGCCGCTGCTCGCCAGCGAAGGCATACGTTTCCTCAAACGCGCCGACTGGAGCCCGGCGCAGCGCGAATGGATCAGCGCCTTCTTTTTCCGCGAAGCGATGCCGGTGATCACCCCGATCGGCCTCGATCCCTCGCACCCCTTCCCGCGGGTGCTCAACAAGAGTCTCAACATCGCCGTCGAACTCGAAGGCCGCGATGCTTTTGGGCGCAGCTCCGATGCAGCCATCGTGCAAGCGCCCCGTGTCCTGCCACGTGTCATCCAGCTGCCCCGCGAACTCGGTGACAGCGAGTATTGCTTCGTCTTTCTGTCGTCGATCCTGCACGAATTCGTGCACGAGCTGTTCGCGGGCA…
EU432703	CGCACGCCCTGGTCAAGGAACAGTATGCGCTACTGAATGACGAGATCCTGCCGCTGCTCGCCAGCGAAGGCATACGTTTCCTCAAACGCGGCGACTGGAGCCCGGCGCAGCGCGAATGGATCAGCGCCTTCTTTTTCCGCGAAGTGATGCCGGTGATCACCCCCATAGGCCTCGATCCCTCGCACCCCTTCCCGCGCGTGCTCAACAAGAGTCTCAACTTCGCCGTCGAACTCGAAGGCCGCGATGCTTTTGGGCGCAGCTCCGATGCAGCCATCGTGCAAGCGCCCCGTGTCCTGCCACGTGTCATCCAGCTGCCCCGCGAACTCGGTGACAGCGAGTATTGCTTCGTCTTTCTGTCGTCGATCCTGCACGAATTCGTGCACGAGCTGTTCGCGGGCA…
EU432704	CGCACGCCCTGGTCAAGGAACAGTATGCGCTACTGAATGACGAGATCCTGCCGCTGCTCGCCAGCGAAGGCATACGTTTCCTCAAACGCGGCGACTGGAGCCCGGCGCAGCGCGAATGGATCAGCGCCTTCTTTTTCCGCGAAGTGATGCCGGTGATCACCCCCATCGGCCTCGATCCCTCGCACCCCTTCCCGCGCGTGCTCAACAAGAGTCTCAACTTCGCCGTCGAACTCGAAGGCCGCGATGCTTTTGGGCGCAGCTCCGATGCAGCCATCGTGCAAGCGCCCCGTGTCCTGCCACGTGTCATCCAGCTGCCCCGCGAACTCGGTGACAGCGAGTATTGCTTCGTCTTTCTGTCGTCGATCCTGCACGAATTCGTGCACGAGCTGTTCGCGGGCA…
EU432705	CGCACGCCCTGGTCAAGGAACAGTACGCCCTGCTGAATGAGGAGATCCTGCCGCTGCTCGCCAGCGAAGGCATACGTTTCCTCAAACGCGCCGACTGGAGCCCGGCGCAGCGCGAATGGATCAGCGCCTTCTTTTTCCGCGAAGTGATGCCGGTGATCACCCCCATCGGCCTCGATCCCTCGCACCCCTTCCCGCGCGTGCTCAACAAGAGTCTCAACTTCGCCGTCGAACTCGAAGGCCGCGATGCTTTTGGGCGCAGCTCCGATGCAGCCATCGTGCAAGCGCCCCGTGTCCTGCCACGTGTCATCCAGCTGCCCCGCGAACTCGGTGACAGCGAGTATTGCTTCGTCTTTCTGTCGTCGATCCTGCACGAATTCGTGCACGAGCTGTTCGCGGGCA…
EU432706	CGCACGCCCTGGTCAAGGAACAGTATGCGCTACTGAATGACGAGATCCTGCCGCTGCCCGCCAGCGAAGGCATACGTTTCCTCAAACGCGGCGACTGGAGCCCGGCGCAGCGCGAATGGATCAGCGCCTTCTTTTTCCGCGAAGTGATGCCGGTGATCACCCCCATCGGCCTCGATCCCTCGCACCCCTTCCCGCGCGTGCTCAACAAGAGTCTCAACTTCGCCGTCGAACTCGAAGGCCGCGATGCTTTTGGGCGCAGCTCCGATGCAGCCATCGTGCAAGCGCCCCGTGTCCTGCCACGTGTCATCCAGCTGCCCCGCGAACTCGGTGACAGCGAGTATTGCTTCGTCTTTCTGTCGTCGATCCTGCACAAATTCGTGCACGAGCTGTTCGCGGGCA…
EU432707	CGCACGCCCTGGTCAAGGAACAGTATGCGCTACTGAATGACGAGATCCTGCCGCTGCTCGCCAGCGAAGGCATACGTTTCCTCAAACGCGGCGACTGGAGCCCGGCGCAGCGCGAATGGATCAGCGCCTTCTTTTTCCGCGAAGTGATGCCGGTGATCACCCCCATCGGCCTCGATCCCTCGCACCCCTTCCCGCGCGTGCTCAACAAGAGTCTCAACTTCGCCGTCGAACTCGAAGGCCGCGATGCTTTTGGGCGCAGCTCCGATGCAGCCATCGTGCAAGCGCCCCGTGTCCTGCCACGTGTCATCCAGCTGCCCCGCGAACTCGGTGACAGCGAGTATTGCTTCGTCTTTCTGTCGTCGATCCTGCACGAATTCGTGCACGAGCTGTTCGCGGGCA…
EU432708	CGCACGCCCTGGTCAAGGAACAGTATGCGCTACTGAATGAGGAGATCCTGCCGCTGCTCGCCAGCGAAGGCATACGTTTCCTCAAACGCGGCGACTGGAGCCCGGCGCAGCGCGAATGGATCAGCGCCTTCTTTTTCCGCGAAGTGATGCCGGTGATCACCCCCATCGGCCTCGATCCCTCGCACCCCTTCCCGCGCGTGCTCAACAAGAGTCTCAACTTCGCCGTCGAACTCGAAGGCCGCGATGCTTTTGGGCGCAGCTCCGATGCAGCCATCGTGCAAGCGCCCCGTGTCCTGCCACGTGTCATCCAGCTGCCCCGCGAACTCGGTGACAGCGAGTATTGCTTCGTCTTTCTGTCGTCGATCCTGCACGAATTCGTGCACGAGCTGTTCGCGGGCA…
EU432710	CGCACGCCCTGGTCAAGGAACAGTATGCGCTACTGAATGACGAGATCCTGCCGCTGCTCGCCAGCGAAGGCATACGTTTCCTCAAACGCGGCGACTGGAGCCCGGCGCAGCGCGAATGGATCAGCGCCTTCTTTTTCCGCGAAGTGATGCCGGTGATCACCCCCATCGGCCTCGATCCCTCGCACCCCTTCCCGCGCGTGCTCAACAAGAGTCTCAACTTCGCCGTCGAACTCGAAGGCCGCGATGCTTTTGGGCGCAGCTCCGATGCAGCCATCGTGCAAGCGCCCCGTGTCCTGCCACGTGTCATCCAGCTGCCCCGCGAACTCGGTGACAGCGAGTATTGCTTCGTCTTTCTGTCGTCGATCCTGCACGAATTCGTGCACGAGCTGTTCGCGGGCA…
EU432875	CGCACGCGCTGGTCAAGGAGCAGTACGCGCTGCTGAATGAGGAGATCCTGCCGCTGCTCGCCAGTGAAGGCATTCGCTTCCTCAAACGCGGCGACTGGAGCCCCGCCCAGCGCGAATGGATCAGCGCCTTCTTCTTCCGCGAAGTAATGCCGGTGATCACCCCGATCGGCCTCGACCCCTCGCACCCCTTCCCGCGCGTACTCAACAAGAGTCTCAACTTTGCCGTCGAACTGGAAGGCCGCGATGCCTTCGGTCGCAGCTCGAACGCGGCCATCGTGCAGGCGCCACGCGTTCTGCCGCGCGTCATCCGCCTGCCACGCGAACTCGGGGACAGCGAATACTGCTTCATTTTCCTGTCTTCAATCCTGCATGAGTTTGTCCACGAATTGTTCGCCGGCA…
EU432878	CACACGCCCTGGTCAAGGAACAGTACGCGCTGCTCAATGACGAGATCCTGCCGCTGCTCGCCAGTGAAGGCATTCGCTTCCTCAAACGCGGCGACTGGAGCCCCGCCCAGCGCGAATGGATCAGCGCCTTCTTCTTCCGCGAAGTAATGCCGGTGATCACCCCGATCGGCCTCGACCCCTCGCACCCTTTCCCGCGCGTGCTCAACAAGAGTCTCAACTTTGCCGTCGAACTGGAAGGCCGCGATGCCTTCGGTCGCAGCTCGGACGCGGCCATCGTGCAGGCGCCACGCGTTCCGCCGCGCGTCATCCGGCTGCCACCCGAACTCGGCGACAGCGAATACTGCTTCGTCTTCCTGTCTTCGATCCTGCATGAGTTCGTCCACGAAATGTTCGCCGGCA…
EU432879	CACACGCCCTGGTCAAGGAACAGTACGCGCTGCTCAATGACGAGATCCTGCCGCTGCTCGCCAGTGAAGGCATTCGCTTCCTCAAACGCGGCGACTGGAGCCCCGCCCAGCGCGAATGGATCAGCGCCTTCTTCTTCCGCGAAGTAATGCCGGTGATCACCCCGATCGGCCTCGACCCCTCGCACCCTTTCCCGCGCGTGCTCAACAAGAGTCTCAACTTTGCCGTCGAACTGGAAGGCCGCGATGCCTTCGGTCGCAGCTCGGACGCGGCCATCGTGCAGGCGCCACGCGTTCTGCCGCGCGTCATCCGGCTGCCACCCGAACTCGGCGACAGCGAATACTGCTTCGTCTTCCTGTCTTCGATCCTGCATGAGTTCGTCCACGAAATGTTCGCCGGCA…
EU432880	CGCACGCGCTGGTCAAGGAGCAGTACGCGCTGCTGAATGAGGAAATCCTGCCGCTGCTCGCCAGTGAAGGCATTCGCTTCCTCAAGCGCGGCGACTGGAGCCCCGCCCAGCGCGAATGGATCAGCGCCTTCTTCTTCCGCGAAGTAATGCCGGTGATCACCCCGATCGGCCTCGACCCCTCGCACCCCTTCCCGCGCGTACTCAACAAGAGTCTCAACTTTGCCGTCGAACTGGAAGGCCGCGATGCCTTCGGTCGCAGCTCGAACGCGGCCATCGTGCAGGCGCCACGCGTTCTGCCGCGCGTCATCCGCCTGCCACGCGAACTCGGGGACAGCGAATACTGCTTCATTTTCCTGTCTTCGATCCTGCATGAGTTTGTCCACGAATTGTTCGCCGGCA…
EU432881	CACACGCCCTGGTCAAGGAACAGTATGCACTGCTGAATGACGAGATCCTGCCGCTGCTCGCCAGTGAAGGCATTCGCTTCCTCAAACGCGGCGACTGGAGCCCCGCCCAGCGTGAATGGATCAGCGCCTTCTTCTTCCGCGAAGTGATGCCGGTGATCACCCCGATCGGCCTCGACCCCTCGCACCCCTTCCCGCGCGTACTCAACAAGAGTCTCAACTTCGCCGTCGAACTGGAAGGCCGCGATGCCTTCGGTCGCAGCTCGAACGCGGCCATCGTGCAAGCGCCACGCGTGCTGCCGCGCGTCATCCGGCTGCCACGCGAACTCGGTGACAGCGAATACTGCTTCATCTTCCTGTCTTCGATCCTGCATGAGTTCGTCCACGAGCTGTTCGCCGGCA…
EU432882	CACACGCCCTGGTCAAGGAACAGTACGCGCTGCTCAATGACGAGATCCTGCCGCTGCTCGCCAGTGAAGGCATTCGCTTCCTCAAACGCGGCGACTGGAGCCCCGCCCAGCGCGAATGGATCAGCGCCTTCTTCTTCCGCGAAGTAATGCCGGTGATCACCCCGATCGGCCTCGACCCCTCGCACCCTTTCCCGCGCGTGCTCAACAAGAGTCTCAACTTTGCCGTCGAACTGGAAGGCCGCGATGCCTTCGGTCGCAGCTCGGACGCGGCCATCGTGCAGGCGCCACGCGTTCTGCCGCGCGTCATCCGGCTGCCACCCGAACTCGGCGACAGCGAATACTGCTTCGTCTTCCTGTCTTCGATCCTGCATGAGTTCGTCCACGAAATGTTCGCCGGCA…
EU432884	CGCACGCCCTGGTCAAGGAGCAGTACGCACTGCTGAATGACGAGATCCTGCCGCTGCTCGCCAGTGAAGGCATTCGCTTCCTCAAACGCGGCGACTGGAGCCCTGCCCAGCGCGAATGGATCAGCGCCTTCTTCTTCCGCGAAGTGATGCCGGTGATCACCCCGATCGGCCTCGACCCCTCGCACCCCTTCCCGCGCGTGCTCAACAAGAGTCTCAACTTTGCCGTCGAACTGGAGGGCCGCGACGCCTTCGGTCGCAGCTCGAACGCGGCCATCGTGCAGGCGCCACGCGTTCTGCCGCGCGTCATCCGGCTGCCACGCGAACTCGGGGACAGCGAATACTGCTTCGTCTTCCTGTCTTCGATCCTGCATGAGTTCGTCCACGAACTGTTCGCCGGCA…
EU432885	CACACGCCCTGGTCAAGGAACAGTATGCACTGCTGAATGACGAGATCCTGCCGCTGCTCGCCAGTGAAGGCATTCGCTTCCTCAAACGCGGCGACTGGAGCCCCGCCCAGCGTGAATGGATCAGCGCCTTCTTCTTCCGCGAAGTGATGCCGGTGATCACCCCGATCGGCCTCGACCCCTCGCACCCCTTCCCGCGCGTACTCAACAAGAGTCTCAACTTCGCCGTCGAACTGGAAGGCCGCGATGCCTTCGGTCGCAGCTCGAACGCGGCCATCGTGCAAGCGCCACGCGTGCTGCCGCGCGTCATCCGGCTGCCACGCGAACTCGGTGACAGCGAATACTGCTTCATCTTCCTGTCTTCGATCCTGCATGAGTTCGTCCACGAGCTGTTCGCCGGCA…
EU432889	CACACGCCCTGGTCAAGGAACAGTACGCGCTGCTCAATGACGAGATCCTGCCGCTGCTCGCCAGTGAAGGCATTCGCTTCCTCAAACGCGGCGACTGGAGCCCCGCCCAGCGCGAATGGATCAGCGCCTTCTTCTTCCGCGAAGTAATGCCGGTGATCACCCCGATCGGCCTCGACCCCTCGCACCCTTTCCCGCGCGTGCTCAACAAGAGTCTCAACTTTGCCGTCGAACTGGAAGGCCGCGATGCCTTCGGTCGCAGCTCGGACGCGGCCATCGTGCAGGCGCCACGCGTTCTGCCGCGCGTCATCCGGCTGCCACCCGAACTCGGCGACAGCGAATACTGCTTCGTCTTCCTGTCTTCGATCCTGCATGAGTTCGTCCACGAAATGTTCGCCGGCA…
EU432893	CGCACGCGCTGGTCAAGGAGCAGTACGCGCTGCTGAATGAGGAGATCCTGCCGCTGCTCGCCAGTGAAGGCATTCGCTTCCTCAAACGCGGCGACTGGAGCCCCGCCCAGCGCGAATGGATCAGCGCCTTCTTCTTCCGCGAAGTAATGCCGGTGATCACCCCGATCGGCCTCGACCCCTCGCACCCCTTCCCGCGCGTACTCAACAAGAGTCTCAACTTTGCCGTCGAACTGGAAGGCCGCGATGCCTTCGGTCGCAGCTCGAACGCGGCCATCGTGCAGGCGCCACGCGTTCTGCCGCGCGTCATCCGCCTGCCACGCGAACTCGGGGACAGCGAATACTGCTTCATTTTCCTGTCTTCAATCCTGCATGAGTTTGTCCACGAATTGTTCGCCGGCA…
EU432894	CACACGCCCTGGTCAAGGAACAGTACGCACTGCTGAATGACGAGATCCTACCGCTGCTCGCCAGTGAAGGCATTCGCTTCCTCAAACGCGGCGACTGGAGCCCCGCCCAGCGCGAATGGATCAGCGCCTTCTTCTTCCGCGAAGTAATGCCGGTGATCACCCCGATCGGCCTCGACCCCTCGCACCCCTTCCCGCGCGTACTCAACAAGAGTCTCAACTTTGCCGTCGAACTGGAAGGCCGCGATGCCTTCGGTCGCAGCTCGAACGCGGCCATCGTGCAGGCGCCACGCGTTCTGCCGCGCGTCATCCGGCTGCCACCCGAACTCGGCGACAGCGAATACTGCTTCGTCTTCCTGTCTTCGATCCTGCATGAGTTCGTCCACGAAATGTTCGCCGGCA…
EU432895	CACACGCCCTGGTCAAGGAACAGTACGCGCTGCTCAATGACGAGATCCTGCCGCTGCTCGCCAGTGAAGGCATTCGCTTCCTCAAACGCGGCGACTGGAGCCCCGCCCAGCGCGAATGGATCAGCGCCTTCTTCTTCCGCGAAGTAATGCCGGTGATCACCCCGATCGGCCTCGACCCCTCGCACCCTTTCCCGCGCGTGCTCAACAAGAGTCTCAACTTTGCCGTCGAACTGGAAGGCCGCGATGCCTTCGGTCGCAGCTCGGACGCGGCCATCGTGCAGGCGCCACGCGTTCTGCCGCGCGTCATCCGGCTGCCACCCGAACTCGGCGACAGCGAATACTGCTTCGTCTTCCTGTCTTCGATCCTGCATGAGTTCGTCCACGAAATGTTCGCCGGCA…
EU432897	CGCACGCCCTGGTCAAGGAGCAGTACGCACTGCTGAATGACGAGATCCTGCCGCTGCTCGCCAGTGAAGGCATTCGCTTCCTCAAGCGCGGCGACTGGAGCCCTGCCCAGCGCGAATGGATCAGCGCCTTCTTCTTCCGCGAAGTGATGCCGGTGATCACCCCGATCGGCCTCGACCCCTCGCACCCCTTCCCGCGCGTGCTCAACAAGAGTCTCAACTTTGCCGTCGAACTGGAGGGCCGCGACGCCTTCAGTCGCAGCTCGAACGCGGCCATCGTGCAGGCGCCACGCGTTCTGCCGCGCGTCATCCGGCTGCCACGCGAACTCGGGGACAGCGAATACTGCTTCGTCTTCCTGTCTTCGATCCTGCATGAGTTCGTCCACGAACTGTTCGCCGGCA…
EU432900	CGCACGCGCTGGTCAAGGAGCAGTACGCGCTGCTGAATGAGGAGATCCTGCCGCTGCTCGCCAGTGAAGGCATTCGCTTCCTCAAACGCGGCGACTGGAGCCCCGCCCAGCGCGAATGGATAAGCGCCTTCTTCTTCCGCGAAGTAATGCCGGTGGTCACCCCGATCGGCCTCGACCCCTCGCACCCCTTCCCGCGCGTACTCAACAAGAGTCTCAACTTTGCCGTCGAACTGGAAGGCCGCGATGCCTTCGGTCGCAGCTCGAACGCGGCCATCGTGCAGGCGCCACGCGTTCTGCCGCGCGTCATCCGCCTGCCACGCGAACTCGGGGACAGCGAATACTGCTTCATTTTCCTGTCTTCAATCCTGCATGAGTTTGTCCACGAATTGTTCGCCGGCA…
EU432903	CACACGCCCTGGTCAAGGAACAGTACGCGCTGCTCAATGACGAGATCCTGCCGCTGCTCGCCAGTGAAGGCATTCGCTTCCTCAAACGCGGCGACTGGAGCCCCGCCCAGCGCGAATGGATCAGCGCCTTCTTCTTCCGCGAAGTAATGCCGGTGATCACCCCGATCGGCCTCGACCCCTCGCACCCTTTCCCGCGCGTGCTCAACAAGAGTCTCAACTTTGCCGTCGAACTGGAAGGCCGCGATGCCTTCGGTCGCAGCTCGGACGCGGCCATCGTGCAGGCGCCACGCGTTCTGCCGCGCGTCATCCGGCTGCCACCCGAACTCGGCGACAGCGAATACTGCTTCGTCTTCCTGTCTTCGATCCTGCATGAGTTCGTCCACGAAATGTTCGCCGGCA…
EU432906	CGCACGCCCTGGTCAAGGAGCAGTACGCACTGCTGAATGACGAGATCCTGCCGCTGCTCGCCAGTGAAGGCATTCGCTTCCTCAAACGCGGCGACTGGAGCCCCGCCCAGCGCGAATGGATAAGCGCCTTCTTCTTCCGCGAAGTAATGCCGGTGATCACCCCGATCGGCCTCGACCCCTCGCACCCCTTCCCGCGCGTACTCAACAAGAGTCTCAACTTTGCCGTCGAACTGGAAGGCCGCGATGCCTTCGGTCGCAGCTCGAACGCGGCCATCGTGCAGGCGCCACGCGTTCTGCCGCGCGTCATCCGCCTGCCACGCGAACTCGGGGACAGCGAATACTGCTTCATTTTCCTGTCTTCAATCCTGCATGAGTTTGTCCACGAATTGTTCGCCGGCA…
EU432909	CACACGCCCTGGTCAAGGAACAGTACGCGCTGCTGAATGACGAGATCCTGCCGCTGCTCGCCAGTGAAGGCATTCGCTTCCTCAAACGCGGCGACTGGAGCCCCGCCCAGCGTGAATGGATCAGCGCCTTCTTCTTCCGCGAAGTAATGCCGGTGATCACCCCGATCGGCCTCGACCCCTCGCACCCCTTCCCGCGCGTACTCAACAAGAGTCTCAACTTTGCCGTCGAACTGGAAGGCCGCGATGCCTTCGGTCGCAGCTCGGACGCGGCCATCGTGCAGGCGCCACGCGTTCTGCCGCGCGTCATCCGGCTGCCACCCGAACTCGGCGACAGCGAATACTGCTTCGTCTTCCTGTCTTCGATCCTGCATGAGTTCGTCCACGAAATGTTCGCCGGCA…
EU432911	CGCACGCGCTGGTCAAGGAGCAGTACGCGCTGCTGAATGAGGAAATCCTGCCGCTGCTCGCCAGTGAAGGCATTCGCTTCCTCAAGCGCGGCGACTGGAGCCCCGCCCAGCGCGAATGGATCAGCGCCTTCTTCTTCCGCGAAGTAATGCCGGTGATCACCCCGATCGGCCTCGACCCCTCGCACCCCTTCCCGCGCGTACTCAACAAGAGTCTCAACTTTGCCGTCGAACTGGAAGGCCGCGATGCCTTCGGTCGCAGCTCGAACGCGGCCATCGTGCAGGCGCCACGCGTTCTGCCGCGCGTCATCCGCCTGCCACGCGAACTCGGGGACAGCGAATACTGCTTCATTTTCCTGTCTTCGATCCTGCATGAGTTTGTCCACGAATTGTTCGCCGGCA…
EU432912	CACACGCCCTGGTCAAGGAACAGTATGCACTGCTGAATGACGAGATCCTGCCGCTGCTCGCCAGTGAAGGCATTCGCTTCCTCAAACGCGGCGACTGGAGCCCCGCCCAGCGTGAATGGATCAGCGCCTTCTTCTTCCGCGAAGTGATGCCGGTGATCACCCCGATCGGCCTCGACCCCTCGCACCCCTTCCCGCGCGTACTCAACAAGAGTCTCAACTTCGCCGTCGAACTGGAAGGCCGCGATGCCTTCGGTCGCAGCTCGAACGCGGCCATCGTGCAAGCGCCACGCGTGCTGCCGCGCGTCATCCGGCTGCCACGCGAACTCGGCGACAGCGAATACTGCTTCATCTTCCTGTCTTCGATCCTGCATGAGTTCGTCCACGAGCTGTTCGCCGGCA…
EU432915	CGCACGCCCTGGTCAAGGAGCAGTACGCACTGCTGAATGACGAGATCCTGCCGCTGCTCGCCAGTGAAGGCATTCGCTTCCTCAAGCGCGGCGACTGGAGCCCTGCCCAGCGCGAATGGATCAGCGCCTTCTTCTTCCGCGAAGTGATGCCGGTGATCACCCCGATCGGCCTCGACCCCTCGCACCCCTTCCCGCGCGTGCTCAACAAGAGTCTCAACTTTGCCGTCGAACTGGAGGGCCGCGACGCCTTCGGTCGCAGCTCGGACGCGGCCATCGTGCAGGCGCCACGCGTTCTGCCGCGCGTCATCCGGCTGCCACCCGAACTCGGCGACAGCGAATACTGCTTCGTCTTCCTGTCTTCGATCCTGCATGAGTTCGTCCACGAAATGTTCGCCGGCA…
EU432916	CACACGCCCTGGTCAAGGAACAGTACGCGCTGCTGAATGACGAGATCCTGCCGCTGCTAGCCAGTGAAGGCATTCGCTTCCTCAAACGCGGCGACTGGAGCCCCGCCCAGCGTGAATGGATCAGCGCCTTCTTCTTCCGCGAAGTAATGCCGGTGATCACCCCGATCGGCCTCGACCCCTCGCACCCCTTCCCGCGCGTACTCAACAAGAGCCTCAACTTTGCCGTCGAACTGGAAGGCCGCGACGCCTTCGGTCGCAGCTCGAACGCGGCCATCGTGCAGGCGCCACGCGTTCTGCCGCGCGTCATCCGGCTGCCACCCGAACTCGGCGACAGCGAATACTGCTTCGTTTTCCTGTCTTCGATCCTGCACGAGTTCGTCCACGAGCTGTTCGCCGGCA…
EU432917	CGCACGCGCTGGTCAAGGAGCAGTACGCGCTGCTGAATGAGGAGATCCTGCCGCTGCTCGCCAGTGAAGGCATTCGCTTCCTCAAACGCGGCGACTGGAGCCCCGCCCAGCGCGAATGGATAAGCGCCTTCTTCTTCCGCGAAGTAATGCCGGTGATCACCCCGATCGGCCTCGACCCCTCGCACCCCTTCCCGCGCGTACTCAACAAGAGTCTCAACTTTGCCGTCGAACTGGAAGGCCGCGATGCCTTCGGTCGCAGCTCGAACGCGGCCATCGTGCAGGCGCCACGCGTTCTGCCGCGCGTCATCCGCCTGCCACGCGAACTCGGGGACAGCGAATACTGCTTCATTTTCCTGTCTTCAATCCTGCATGAGTTTGTCCACGAATTGTTCGCCGGCA…
EU432918	CACACGCCCTGGTCAAGGAACAGTACGCGCTGCTCAATGACGAGATCCTGCCGCTGCTCGCCAGTGAAGGCATTCGCTTCCTCAAACGCGGCGACTGGAGCCCCGCCCAGCGCGAATGGATCAGCGCCTTCTTCTTCCGCGAAGTAATGCCGGTGATCACCCCGATCGGCCTCGACCCCTCGCACCCTTTCCCGCGCGTGCTCAACAAGAGTCTCAACTTTGCCGTCGAACTGGAAGGCCGCGATGCCTTCGGTCGCAGCTCGGACGCGGCCATCGTGCAGGCGCCACGCGTTCTGCCGCGCGTCATCCGGCTGCCACCCGAACTCGGCGACAGCGAATACTGCTTCGTCTTCCTGTCTTCGATCCTGCATGAGTTCGTCCACGAAATGTTCGCCGGCA…
EU432920	CGCACGCCCTGGTCAAGGAGCAGTACGCACTGCTGAATGACGAGATCCTGCCGCTGCTCGCCAGTGAAGGCATTCGCTTCCTCAAACGCGGCGACTGGAGCCCTGCCCAGCGCGAATGGATCAGCGCCTTCTTCTTCCGCGAAGTGATGCCGGTGATCACCCCGATCGGCCTCGACCCCTCGCACCCCTTCCCGCGCGTGCTCAACAAGAGTCTCAACTTTGCCGTCGAACTGGAGGGCCGCGACGCCTTCGGTCGCAGCTCGAACGCGGCCATCGTGCAGGCGCCACGCGTTCTGCCGCGCGTCATCCGGCTGCCACGCGAACTCGGGGACAGCGAATACTGCTTCGTCTTCCTGTCTTCGATCCTGCATGAGTTCGTCCACGAACTGTTCGCCGGCA…
EU432921	CACACGCCCTGGTCAAGGAACAGTACGCGCTGCTCAATGACGAGATCCTGCCGCTGCTCGCCAGTGAAGGCATTCGCTTCCTCAAACGCGGCGACTGGAGCCCCGCCCAGCGCGAATGGATCAGCGCCTTCTTCTTCCGCGAAGTAATGCCGGTGATCACCCCGATCGGCCTCGACCCCTCGCACCCTTTCCCGCGCGTGCTCAACAAGAGTCTCAACTTTGCCGTCGAACTGGAAGGCCGCGATGCCTTCGGTCGCAGCTCGGACGCGGCCATCGTGCAGGCGCCACGCGTTCTGCCGCGCGTCATCCGGCTGCCACCCGAACTCGGCGACAGCGAATACTGCTTCGTCTTCCTGTCTTCGATCCTGCATGAGTTCGTCCACGAAATGTTCGCCGGCA…
EU432922	CACACGCCCTGGTCAAGGAACAGTACGCGCTGCTGAATGACGAGATCCTGCCGCTGCTAGCCAGTGAAGGCATTCGCTTCCTCAAACGCGGCGACTGGAGCCCCGCCCAGCGTGAATGGATCAGCGCCTTCTTCTTCCGCGAAGTAATGCCGGTGATCACCCCGATCGGCCTCGACCCCTCGCACCCCTTCCCGCGCGTACTCAACAAGAGTCTCAACTTTGCCGTCGAACTGGAAGGCCGCGACGCCTTCGGTCGCAGCTCGAACGCGGCCATCGTGCAGGCGCCACGCGTTCTGCCGCGCGTCATCCGGCTGCCACCCGAACTCGGCGACAGCGAATACTGCTTCGTTTTCCTGTCTTCGATCCTGCATGAGTTCGTCCACGAGCTGTTCGCCGGCA…
EU432924	CGCACGCCCTGGTCAAGGAGCAGTACGCACTGCTGAATGACGAGATCCTGCCGCTGCTCGCCAGTGAAGGCATTCGCTTCCTCAAGCGCGGCGACTGGAGCCCTGCCCAGCGCGAATGGATCAGCGCCTTCTTCTTCCGCGAAGTGATGCCGGTGATCACCCCGATCGGCCTCGACCCCTCGCACCCCTTCCCGCGCGTGCTCAACAAGAGTCTCAACTTTGCCGTCGAACTGGAGGGCCGCGACGCCTTCGGTCGCAGCTCGAACGCGGCCATCGTGCAGGCGCCACGCGTTCTGCCGCGCGTCATCCGGCTGCCACGCGAACTCGGGGACAGCGAATACTGCTTCGTCTTCCTGTCTTCGATCCTGCATGAGTTCGTCCACGAACTGTTCGCCGGCA…
EU432925	CACACGCCCTGGTCAAGGAACAGTACGCGCTGCTCAATGACGAGATCCTGCCGCTGCTCGCCAGTGAAGGCATTCGCTTCCTCAAACGCGGCGACTGGAGCCCCGCCCAGCGCGAATGGATCAGCGCCTTCTTCTTCCGCGAAGTAATGCCGGTGATCACCCCGATCGGCCTCGACCCCTCGCACCCTTTCCCGCGCGTGCTCAACAAGAGTCTCAACTTTGCCGTCGAACTGGAAGGCCGCGATGCCTTCGGTCGCAGCTCGGACGCGGCCATCGTGCAGGCGCCACGCGTTCTGCCGCGCGTCATCCGGCTGCCACCCGAACTCGGCGACAGCGAATACTGCTTCGTCTTCCTGTCTTCGATCCTGCATGAGTTCGTCCACGAAATGTTCGCCGGCA…
EU432928	CGCACGCGCTGGTCAAGGAGCAGTACGCGCTGCTGAATGAGGAGATCCTGCCGCTGCTCGCCAGTGAAGGCATTCGCTTCCTCAAACGCGGCGACTGGAGCCCCGCCCAGCGCGAATGGATAAGCGCCTTCTTCTTCCGCGAAGTAATGCCGGTGGTCACCCCGATCGGCCTCGACCCCTCGCACCCCTTCCCGCGCGTACTCAACAAGAGTCTCAACTTTGCCGTCGAACTGGAAGGCCGCGATGCCTTCGGTCGCAGCTCGAACGCGGCCATCGTGCAGGCGCCACGCGTTCTGCCGCGCGTCATCCGCCTGCCACGCGAACTCGGGGACAGCGAATACTGCTTCATTTTCCTGTCTTCAATCCTGCATGAGTTTGTCCACGAATTGTTCGCCGGCA…
EU432930	CACACGCCCTGGTCAAGGAACAGTACGCGCTGCTCAATGACGAGATCCTGCCGCTGCTCGCCAGTGAAGGCATTCGCTTCCTCAAACGCGGCGACTGGAGCCCCGCCCAGCGCGAATGGATCAGCGCCTTCTTCTTCCGCGAAGTAATGCCGGTGATCACCCCGATCGGCCTCGACCCCTCGCACCCTTTCCCGCGCGTGCTCAACAAGAGTCTCAACTTTGCCGTCGAACTGGAAGGCCGCGATGCCTTCGGTCGCAGCTCGGACGCGGCCATCGTGCAGGCGCCACGCGTTCTGCCGCGCGTCATCCGGCTGCCACCCGAACTCGGCGACAGCGAATACTGCTTCGTCTTCCTGTCTTCGATCCTGCATGAGTTCGTCCACGAAATGTTCGCCGGCA…
EU432935	CGCACGCGCTGGTCAAGGAGCAGTACGCGCTGCTGAATGAGGAGATCCTGCCGCTGCTCGCCAGTGAAGGCATTCGCTTCCTCAAACGCGGCGACTGGAGCCCCGCCCAGCGCGAATGGATAAGCGCCTTCTTCTTCCGCGAAGTAATGCCGGTGATCACCCCGATCGGCCTCGACCCCTCGCACCCCTTCCCGCGCGTACTCAACAAGAGTCTCAACTTTGCCGTCGAACTGGAAGGCCGCGATGCCTTCGGTCGCAGCTCGAACGCGGCCATCGTGCAGGCGCCACGCGTTCTGCCGCGCGTCATCCGCCTGCCACGCGAACTCGGGGACAGCGAATACTGCTTCATTTTCCTGTCTTCAATCCTGCATGAGTTTGTCCACGAATTGTTCGCCGGCA…
EU432628	CGCACGCCCTGGTCAAGGAACAGTACGCACTGTTTAATGAAGAGATCCTGCCGCAGCTGGCGAGTGAAGGCATTCGCTTCCTCAAGCGCGGCGACTGGAGCCCCGCCCAGCGCGAATGGATCAGCGCCTTCTTCTTCCGCGAAGTGATGCCGGTGATCACCCCGATCGGCCTCGACCCCTCGCACCCCTTCCCGCGCGTGCTCAACAAGAGCCTCAACTTTGCCGTCGAACTCGAAGGTCGTGATGCTTTCGGGCGCAGCTCGAACGCGGCCATCGTGCAGGCGCCACGTGTTCTGCCACGCGTCATCCGGCTGCCACGCGAACTTGGTGACAGCGAATACTGCTTCATCTTCCTGTCGTCGATCCTGCATGAGTTCGTCCACGAGCTGTTCGCCGGCA…
EU432696	CGCACGCCCTGGTCAAGGAACAGTACGCACTGTTTAATGAAGAGATCCTGCCGCAGCTGGCGAGTGAAGGCATTCGCTTCCTCAAGCGCGGCGACTGGAGCCCCGCCCAGCGCGAATGGATCAGCGCCTTCTTCTTCCGCGAAGTGATGCCGGTGATCACCCCGATCGGCCTCGACCCCTCGCACCCCTTCCCGCGCGTGCTCAACAAGAGCCTCAACTTTGCCGTCGAACTCGAAGGTCGTGATGCTTTCGGGCGCAGCTCGAACGCGGCCATCGTGCAGGCGCCACGTGTTCTGCCACGCGTCATCCGGCTGCCACGCGAACTTGGTGACAGCGAATACTGCTTCATCTTCCTGTCGTCGATCCTGCATGAGTTCGTCCACGAGCTGTTCGCCGGCA…
EU432711	CACACGCCCTGGTCGAGGAACAGTACGCGCTGTTTAATGAAGAGATCCTGCCGCAGCTGGCGAGTGAAGGCATTCGCTTCCTCAAACGCGGCGACTGGAGCCCCGCCCAGCGCGAATGGATCAGCGCCTTCTTTTTCCGCGAAGTGATGCCGGTGATCACCCCGATCGGCCTCGACCCCTCGCACCCCTTCCCGCGCGTGCTCAACAAGAGCCTCAACTTTGCCGTCGAACTCGAAGGTCGTGATGCTTTCGGGCGCAGCTCGAACGCGGCCATCGTGCAGGCGCCACGTGTCCTGCCCCGCGTCATCCGGCTGCCACGCGAACTCGGCGACAGCGAATACTGCTTCATCTTCCTGTCGTCGATCCTGCATGAGTTCGTCCACGAGTTGTTCGCCGGCA…
EU432716	CGCACGCCCTGGTCAAGGAACAGTACGCACTGTTTAATGAAGAGATCCTGCCGCAGCTGGCGAGTGAAGGCATTCGCTTCCTCAAGCGCGGCGACTGGAGCCCCGCCCAGCGCGAATGGATCAGCGCCTTCTTCTTCCGCGAAGTGATGCCGGTGATCACCCCGATCGGCCTCGACCCCTCGCACCCCTTCCCGCGCGTGCTCAACAAGAGCCTCAACTTTGCCGTCGAACTCGAAGGTCGTGACGCTTTCGGGCGCAGCTCGAACGCGGCCATCGTGCAGGCGCCACGTGTTCTGCCACGCGTCATCCGGCTGCCACGCGAACTTGGTGACAGCGAATACTGCTTCATCTTCCTGTCGTCGATCCTGCATGAGTTCGTCCACGAGCTGTTCGCCGGCA…
EU432718	CGCACGCCCTGGTCAAGGAACAGTACGCACTGTTTAATGAAGAGATCCTGCCGCAGCTGGCGAGTGAAGGCATTCGCTTCCTCAAGCGCGGCGACTGGAGCCCCGCCCAGCGCGAATGGATCAGCGCCTTCTTCTTCCGCGAAGTGATGCCGGTGATCACCCCGATCGGCCTCGACCCCTCGCACCCCTTCCCGCGCGTGCTCAACAAGAGCCTCAACTTTGCCGTCGAACTCGAAGGTCGTGATGCTTTCGGGCGCAGCTCGAACGCGGCCATCGTGCAGGCGCCACGTGTTCTGCCACGCGTCATCCGGCTGCCACGCGAACTTGGTGACAGCGAATACTGCTTCATCTTCCTGTCGTCGATCCTGCATGAGTTCGTCCACGAGCTGTTCGCCGGCA…
EU432723	CGCACGCCCTGGTCAAGGAACAGTACGCACTGTTTAATGAAGAGATCCTGCCGCAGCTGGCGAGTGAAGGCATTCGCTTCCTCAAGCGCGGCGACTGGAGCCCCGCCCAGCGCGAATGGATCAGCGCCTTCTTCTTCCGCGAAGTGATGCCGGTGATCACCCCGATCGGCCTCGACCCCTCGCATCCCTTCCCGCGCGTGCTCAACAAGAGCCTCAACTTTGCCGTCGAACTCGAAGGTCGTGATGCTTTCGGGCGCAGCTCGAACGCGGCCATCGTGCAGGCGCCACGTGTTCTGCCACGCGTCATCCGGCTGCCACGCGAACTTGGTGACAGCGAATACTGCTTCATCTTCCTGTCGTCGATCCTGCATGAGTTCGTCCACGAGCTGTTCGCCGGCA…
EU432733	CGCACGCCCTGGTCAAGGAACAGTACGCACTGTTTAATGAAGAGATCCTGCCGCAGCTGGCGAGTGAAGGCATTCGCTTCCTCAAGCGCGGCGACTGGAGCCCCGCCCAGCGCGAATGGATCAGCGCCTTCTTCTTCCGCGAAGTGATGCCGGTGATCACCCCGATCGGCCTCGACCCCTCGCACCCCTTCCCGCGCGTGCTCAACAAGAGCCTCAACTTTGCCGTCGAACTCGAAGGTCGTGATGCTTTCGGGCGCAGCTCGAACGCGGCCATCGTGCAGGCGCCACGTGTTCTGCCACGCGTCATCCGGCTGCCACGCGAACTTGGTGACAGCGAATACTGCTTCATCTTCCTGTCGTCGATCCTGCATGAGTTCGTCCACGAGCTGTTCGCCGGCA…
EU432736	CGCACGCCCTGGTCAAGGAACAGTACGCACTGTTTAATGAAGAGATCCTGCCGCAGCTGGCGAGTGAAGGCATTCGCTTCCTCAAGCGCGGCGACTGGAGCCCCGCCCAGCGCGAATGGATCAGCGCCTTCTTCTTCCGCGAAGTGATGCCGGTGATCACCCCGATCGGCCTCGACCCCTCGCACCCCTTCCCGCGCGTGCTCAACAAGAGCCTCAACTTTGCCGTCGAACTCGAAGGTCGTGATGCTTTCGGGCGCAGCTCGAACGCGGCCATCGTGCAGGCGCCACGTGTTCTGCCACGCGTCATCCGGCTGCCACGCGAACTTGGTGACAGCGAATACTGCTTCATCTTCCTGTCGTCGATCCTGCATGAGTTCGTCCACGAGCTGTTCGCCGGCA…
EU432877	CACATGCCCTGGTCAGGGAGCAGTACGCGCTACTGAATGAAGAGATCCTGCCCCTGCTCGCCAAGGAAGGGATTCGCTTCCTCAAGCGCGGCGACTGGAGTGCCGCCCAGCGCGAATGGATCAGCGGTTTCTTTTTCCGCGAAGTGATGCCGGTGATCACCCCGATCGGCCTCGATCCCTCACATCCCTTTCCGCGCGTGCTCAACAAGAGCCTCAACTTCGCCGTCGAACTCGAGGGCCGCGACGCCTTCGGCCGCAGCTCGGATGCGGCGATCGTGCAGGCACCGCGTGTCCTGCCCCGGGTCATCCGCCTGCCGCGCGAGCTGTGCGACAGCGAATACAGCTTCGTCTTCCTGTCGTCGATCCTGCATGAATTCGTCCATGAGCTGTTTGCTGGCA…
EU432883	CGCATGCTCTGGTCAGGGAGCAGTACGCGCTGTTGAATGAAGAGATCCTGCCACTGCTCGCCAAGGAAGGGATTCGCTTCCTCAAGCGCGGCGACTGGAGTGCCGCGCAGCGCGAATGGATCAGCGGTTTCTTTTTCCGCGAGGTGATGCCGGTGATTACCCCGATCGGCCTCGATCCCTCGCACCCCTTCCCGCGCGTGCTCAACAAGAGCCTCAACTTCGCCGTCGAACTCGAAGGCCGCGACGCCTTCGGCCGCAGCTCGGATGCGGCAATCGTGCAGGCACCGCGGGTCCTGCCACGGGTCATCCGCCTGCCGCGCGAACTGTGCGACAGCGAATACAGCTTCGTCTTCCTGTCGTCGATCCTGCATGAATTCGTCCATGAGCTGTTTGCTGGCA…
EU432886	CGCACGCCCTGGTCAAGGAGCAGTACGCGCTTTTCAATGAGGAGATCATACCGCTGCTCGCCAGCGAGGGCATTCGCTTCCCCAAACGCGCCGACTGGAATGCCGCGCAGCGTGAATGGATCAGTGGCTTCTTCTTCCGCGAAGTGATGCCGGTGATCACTCCGATCGGCCTCGATCCCTCGCACCCTTTTCCGCGCGTGCTCAACAAGAGTCTCAACTTCGCCGTCGAACTCGAAGGCCGCGATGCTTTCGGTCGCAGCTCGAACGCGGCCATCGTGCAGGCACCGCGTGTCCTGCCACGCGTCATCCGCCTGCCGCGCGAACTCTGCGACAGCGAATACAGCTTCGTCTTCCTGTCGTCGATCCTGCACGAATTCGTCCATGAGCTGTTCGCCGGCA…
EU432887	CGCATGCCCTGGTCAGGGAACAGTACGCCTTGCTGAATGAAGAGATCCTGCCCCTGCTCGCCAAGGAAGGAATTCGCTTCCTCAAGCGTGGCGACTGGAGTGCCGAACAGCGCGAATGGATCAGCAGTTTCTTTTTCCGCGAAGTGATGCCGGTGATCACCCCGATCGGTCTCGACCCGTCGCATCCCTTTCCGCGCGTGCTCAACAAGAGCCTCAACTTCGCCGTCGAACTCGAAGGCCGCGACGCCTTCGGCCGCAGCTCGGATGCGGCAATCGTGCAGGCACCGCGTGTCCTGCCCCGGGTCATCCGCCTGCCGCGCGAACTGTGCGACAGCGAATACAGCTTCGTATTCCTGTCGTCGATTCTGCATGAATTCGTCCATGAGCTGTTTGCCGGCA…
EU432888	CGCATGCCCTGGTCAGAGAACAGTACGCCCTGCTGAATGAAGAGATCCTGCCCCTGCTCGCCAAGGAAGGAATTCGCTTCCTCAAGCGTGGCGACTGGAGTGCCGAACAGCGCGAATGGATCAGCAGTTTCTTTTTCCGCGAAGTAATGCCGGTGATCACCCCGATCGGTCTCGACCCGTCGCATCCCTTTCCGCGCGTGCTCAACAAGAGCCTCAACTTCGCCGTCGAACTCGAAGGCCGCGACGCCTTCGGCCGCAGCTCGGATGCGGCAATCGTGCAGGCACCGCGTGTCCTGCCCCGGGTCATCCGCCTGCCGCGCGAACTGTGCGACAGCGAATACAGCTTCGTCTTCCTGTCGTCGATTCTGCATGAATTCGTCCATGAGCTGTTTGCCGGCA…
EU432891	CACATGCCCTGGTCAGGGAGCAGTACGCGCTACTGAATGAAGAGATCCTGCCCCTGCTCGCCAAGGAAGGGATTCGCTTCCTCAAGCGTGGCGACTGGAGTGCCGCCCAGCGCGAATGGATCAGCGGTTTCTTTTTCCGCGAAGTGATGCCGGTGATCACCCCGATCGGCCTCGATCCCTCACATCCCTTTCCGCGCGTGCTCAACAAGAGCCTCAACTTCGCCGTCGAACTCGAGGGCCGCGACGCCTTCGGCCGCAGCTCGGATGCGGCGATCGTGCAGGCACCGCGTGTCCTGCCCCGGGTCATCCGCCTGCCGCGCGAGCTGTGCGACAGCGAATACAGCTTCGTCTTCCTGTCGTCGATCCTGCATGAATTCGTCCATGAGCTGTTTGCTGGCA…
EU432898	CACATGCTCTGGTCAGGGAGCAGTACGCGCTACTCAATGACGAGATCCTGCCACTGCTCGCCAAGGAAGGGATTCGCTTCCTCAAGCGCGGCGACTGGAGTGCCGCACAGCGCGAATGGATCAGCGCTTTCTTTTTCCGCGAAGTGATGCCGGTGATCACCCCGATCGGCCTCGACCCCTCGCACCCCTTCCCGCGCGTGCTCAACAAGAGCCTCAACTTCGCCGTCGAACTTGAAGGCCGCGACGCCTTCGGCCGCAGCTCGGATGCGGCGATCGTGCAGGCACCGCGTGTCCTGCCACGGGTCATCCGCCTGCCGCGCGAACTGTGCGACAGCGAATACAGTTTCGTCTTCCTGTCGTCGATCCTGTATGAATTCGTCCATGAGCTGTTTGCTGGCA…
EU432901	CGCATGCTCTGGTCAGGGAGCAGTACGCGCTGTTGAATGAAGAGATCCTGCCACTGCTCGCCAAGGAAGGGATTCGCTTCCTCAAGCGCGGCGACTGGAGTGCCGCGCAGCGCGAATGGATCAGCGGTTTCTTTTTCCGCGAGGTGATGCCGGTGATTACCCCGATCGGCCTCGATCCCTCGCACCCCTTCCCGCGCGTGCTCAACAAGAGCCTCAACTTCGCCGTCGAACTCGAAGGCCGCGACGCCTTCGGCCGCAGCTCGGATGCGGCAATCGTGCAGGCACCGCGTGTCCTGCCACGGGTCATCCGCCTGCCGCGCGAACTGTGCGACAGCGAATACAGCTTCGTCTTCCTGTCGTCGATCCTGCATGAATTCGTTCATGAGCTGTTTGCTGGCA…
EU432904	CACATGCTCTGGTCAGAGAGCAGTACGCGCTACTGAATGACGAAATCCTGCCACTGCTCGCCAAGGAGGGGATTCGCTTCCTCAAGCGCGGCGACTGGAGTGCCGCACAGCGCGAATGGATCAGCGCTTTCTTCTTCCGCGAAGTGATGCCGGTGATCACCCCGATCGGCCTCGATCCCTCGCACCCCTTTCCGCGCGTGCTCAACAAGAGCCTCAACTTCGCCGTCGAACTCGAAGGGCGCGACGCCTTCGGCCGCAGCTCGGATGCGGCGATCGTGCAGGCACCGCGTGTCCTGCCACGGGTCATCCGCCTGCCGCGCGAACTGTGCGACAGCGAATACAGCTTCGTCTTCCTGTCGTCGATCCTGCATGAATTCGTCCATGAGCTGTTTGCTGGTA…
EU432905	CGCATGCCCTGGTCAGGGAACAGTACGCCTTGCTGAATGAAGAGATCCTGCCCCTGCTCGCCAAGGAAGGAATTCGCTTCCTCAAGCGTGGCGACTGGAGTGCCGAACAGCGCGAATGGATCAGCAGTTTCTTTTTCCGCGAAGTGATGCCGGTGATCACCCCGATCGGTCTCGACCCGTCGCATCCCTTTCCGCGCGTGCTCAACAAGAGCCTCAACTTCGCCGTCGAACTCGAAGGCCGCGACGCCTTCGGCCGCAGCTCGGATGCGGCAATCGTGCAGGCACCGCGTGTCCTGCCCCGGGTCATCCGCCTGCCGCGCGAACTGTGCGACAGCGAATACAGCTTCGTATTCCTGTCGTCGATTCTGCATGAATTCGTCCATGAGCTGTTTGCCGGCA…
EU432907	CGCACGCCCTGGTCAAGGAGCAGTACGCGCTTTTCAATGAGGAGATCATACCGCTGCTCGCCAGCGAGGGCATTCGCTTCCTCAAACGCGCCGACTGGAATGCCGCGCAGCGTGAATGGATCAGTGGCTTCTTCTTCCGCGAAGTGATGCCGGTGATCACTCCGATCGGCCTCGATCCCTCGCACCCTTTTCCGCGCGTGCTCAACAAGAGTCTCAACTTCGCCGTCGAACTCGAAGGCCGCGATGCTTTCGGTCGCAGCTCGAACGCGGCCATCGTGCAGGCACCGCGTGTCCTGCCACGCGTCATCCGCCTGCCGCGCGAACTCTGCGACAGCGAATACAGCTTCGTCTTCCTGTCGTCGATCCTGCACGAATTCGTCCATGAGCTGTTCGCCGGCA…
EU432926	CGCATGCCCTGGTCAGAGAACAGTACGCCCTGCTGAATGAAGAGATCCTGCCCCTGCTCGCCAAGGAAGGAATTCGCTTCCTCAAGCGTGGCGACTGGAGTGCCGAACAGCGCGAATGGATCAGCAGTTTCTTTTTCCGCGAAGTAATGCCGGTGATCACCCCGATCGGTCTCGACCCGTCGCATCCCTTTCCGCGCGTGCTCAACAAGAGCCTCAACTTCGCCGTCGAACTCGAAGGCCGCGACGCCTTCGGCCGCAGCTCGGATGCGGCAATCGTGCAGGCACCGCGTGTCCTGCCCCGGGTCATCCGCCTGCCGCGCGAACTGTGCGACAGCGAATACAGCTTCGTCTTCCTGTCGTCGATTCTGCATGAATTCGTCCATGAGCTGTTTGCCGGCA…
EU432927	CGCATGCCCTGGTCAGAGAACAGTACGCCCTGCTGAATGAAGAGATCCTGCCCCTGCTCGCCAAGGAAGGAATTCGCTTCCTCAAGCGTGGCGACTGGAGTGCCGAACAGCGCGAATGGATCAGCAGTTTCTTTTTCCGCGAAGTAATGCCGGTGATCACCCCGATCGGTCTCGACCCGTCGCATCCCTTTCCGCGCGTGCTCAACAAGAGCCTCAACTTCGCCGTCGAACTCGAAGGCCGCGACGCCTTCGGCCGCAGCTCGGATGCGGCAATCGTGCAGGCACCGCGTGTCCTGCCCCGGGTCATCCGCCTGCCGCGCGAACTGTGCGACAGCGAATACAGCTTCGTCTTCCTGTCGTCGATTCTGCATGAATTCGTCCATGAGCTGTTTGCCGGCA…
EU432876	CACACGCCCTGGTCAAGGAACAGTACACCCTGCTGAATGAGGAAATGCTGCCACTGCTTTCCGCCGAAGGCGTTCGCTTCCTGAAGCGTGGCGACTGGAGTCCCGCGCAGCGTGAATGGATCGGCGCCTTCTTCTTCAGAGAAGCCATGCCGGTGATCACCCCGATCGGGCTCGATCCCTCACACCCCTTCCCGCGGGTGCTCAACAAGAGTCTGAACTTCGCCGTCGAACTCGAAGGTCGCGACGCTTTCGGCCGCAGTTCGAACGCGGCGATTGTACAGGCGCCGCGCGTCCTGCCACGCGTCATCCGGCTACCTCGCGAGCTTGGCGACAGCGAATACTGCTTCGTCTTCCTGTCCTCGATCCTGCACGAGTTCGTCCACGAACTGTTCGCCGGCA…
EU432892	CGCACGCCCTGGTCAAGGAACAGTACGCGCTGCTGAACGACGAGGTGCTGCCGCTGCTCGCCAACGAAGGGGTTCGCTTCGTCAAGCGCTCCGACTGGAGCGCCGCCCAACGCGAGTGGATCAGCGCCTTCTTTTTCCGCGAAGTGATGCCGGTGATCACCCCGATCGGGCTCGATCCTTCCCACCCCTTCCCGCGGGTGCTCAACAAGAGCCTCAACTTCGCCGTCGAGCTCGAAGGCCGTGACGCCTTCGGCCGCAGCTCGGATGCCGCCATCGTGCAGGCGCCGCGCGTCCTGCCACGCGTCATCCGCCTGCCACGCGAGCTCTGTGACAGCGAATACTGCTTCGTCTTCCTGTCGTCGATCCTGCACGAGTTCGTGCACGAGCTGTTCGCCGGCA…
EU432896	CGCACGCCCTGGTCAAGGAGCAGTATGCGCTCCTGAACGAAGAGATCCTGCCGCTGCTGGCCAGCGAAGGGATTCGCTTCCTCAAGCGCGGGAACTGGACTAGCGAGCAGCGCGAATGGATCAGCGCATTTTTCTTCCGCGAAGCGATGCCGGTAATCACGCCGATCGGGCTCGATCCTTCGCACCCCTTCCCGCGGGTACTCAACAAGAGCCTCAACTTCGCCGTGGAACTCGAAGGCCGTGATGCATTCGGCCGCAGCTCGGATGCTGCCATCGTGCAGGCGCCGCGCGTCCTGCCACGTGTCATTCGCCTGCCCCGCGAACTCTGCGATAGCGAGTACTGTTTTGTCTTCCTGTCGTCGATCCTGCACGAATTTGTGCATGAGCTGTTCGCAGGCA…
EU432899	ACACGCCCTGGTCAAGGAACAGTACACCCTGCTAAATGAGGAAATGCTGCCACTGCTTTCCGCCGAAGGAGTTCGCTTCCTGAAGCGTGGCGACTGGAGTCCCGCGCAGCGTGAATGGATCGGCGCCTTCTTCTTCAGAGAAGCCATGCCGGTGATCACCCCGATCGGGCTCGATCCCTCACACCCCTTCCCGCGGGTGCTCAACAAGAGTCTGAACTTCGCCGTCGAACTCAAAGGTCGCGACGCTTTCGGCCGCAGTTCGAACGCGGCGATTGTACAGGCGCCGCGCGTCCTGCCACGCGTCATCCGGCTACCTCGCGAGCTTGGCGACAGCGAATACTGCTTCGTCTTCCTGTCCTCGATCCTGCACGAGTTCGTCCACGAACTGTTCGCCGGCAT…
EU432902	CGCACGCCCTGGTCAAGGAGCAGTATGCGCTCCTGAACGAAGAGATCCTGCCGCTGCTGGCCAGCGAAGGGATTCGCTTCCTCAAGCGCGGGAACTGGACTAGCGAGCAGCGCGAATGGATCAGCGCATTTTTCTTCCGCGAAGCGATGCCGGTAATCACGCCGATCGGGCTCGATCCTTCGCACCCCTTCCCGCGGGTACTCAACAAGAGCCTCAACTTCGCCGTGGAACTCGAAGGCCGTGATGCATTCGGCCGCAGCTCGGATGCTGCCATCGTGCAGGCGCCGCGCGTCCTGCCACGTGTCATTCGTCTGCCCCGCGAACTCTGCGATAGCGAGTACTGTTTTGTCTTCCTGTCGTCGATCCTGCACGAATTTGTGCATGAGCTGTTCGCAGGCA…
EU432910	CACACGCCCTGGTCAAGGAACAGTACACCCTGCTGAATGAGGAAATGCTGCCACTGCTTTCCGCCGAAGGCGTTCGCTTCCTGAAGCGTGGCGACTGGAGTCCCGCGCAGCGTGAATGGATCGGCGCCTTCTTCTTCAGAGAAGCCATGCCGGTGATCACCCCGATCGGGCTCGATCCCTCACACCCCTTCCCGCGGGTGCTCAACAAGAGTCTGAACTTCGCCGTCGAACTCGAAGGTCGCGACGCTTTCGGCCGCAGTTCGAACGCGGCGATTGTACAGGCGCCGCGCGTCCTGCCACGCGTCATCCGGCTACCTCGCGAGCTTGGCGACAGCGAATACTGCTTCGTCTTCCTGTCCTCGATCCTGCACGAGTTCGTCCACGAACTGTTCGCCGGCA…
EU432914	CACACGCCCTGGTCAAGGAACAGTACACCCTGCTAAATGAGGAAATGCTGCCACTGCTTTCCGCCGAAGGCGTTCGCTTCCTGAAGCGTGGCGACTGGAGTCCCGCGCAGCGTGAATGGATCGGCGCCTTCTTCTTCAGAGAAGCCATGCCGGTGATCACCCCGATCGGGCTCGATCCCTCACACCCCTTCCCGCGGGTGCTCAACAAGAGTCTGAACTTCGCCGTCGAACTCGAAGGTCGCGACGCTTTCGGCCGCAGTTCGAACGCGGCGATTGTACAGGCGCCGCGCGTCCTGCCACGCGTCATCCGGCTACCTCGCGAGCTTGGCGACAGCGAATACTGCTTCGTCTTCCTGTCCTCGATCCTGCACGAGTTCGTCCACGAACTGTTCGCCGGCA…
EU432919	CGCACGCCCTGGTCAAGGAACAGTACGCGCTGCTGAACGACGAAATTCTGCCGGTACTGGCGACCGAAGGCATTCGCTTCGTTAAACGCTCCGACTGGAGCGCCGCGCTACGCGAATGGATCAGCGCCTTCTTCTTCCGCGAAGTGATGCCGGTAATCACCCCGATCGGGCTCGATCCTTCTCACCCCTTCCCGCGGGTGCTCAACAAGAGCCTCAACTTTGCCGTCGAACTCGAAGGCCGTGACGCTTTCGGCCGCAGCTCGGACGCCGCCATCGTGCAGGCGCCGCGCGTCCTGCCACGGGTCATCCGGCTGCCACGCGAGCTTTGCGACAGCGAATGCTGCTTCGTCTTCCTGTCGTCGATCCTGCACGAATTCGTCCACGAACTGTTCGCCGGCA…
EU432923	CGCACGCCCTGGTCAAGGAACAGTACGCGCTGCTGAACGACGAGGTGCTGCCGCTGCTCGCCAACGAAGGGATTCGCTTCGTCAAGCGCTCCGACTGGAGCGCCGCCCAACGCGAGTGGATCAGCGCCTTCTTTTTCCGCGAAGTGATGCCGGTGATCACCCCGATCGGGCTCGATCCTTCCCACCCCTTCCCGCGGGTGCTCAACAAGAGCCTCAACTTCGCCGTCGAGCTCGAAGGCCGTGACGCCTTCGGCTGCAGCTCGGATGCCGCCATCGTGCAGGCGCCGCGCGTCCTGCCACGCGTCATCCGCCTGCCACGCGAGCTCTGTGACAGCGAATACTGCTTCGTCTTCCTGTCGTCGATCCTGCACGAGTTCGTGCACGAGCTGTTCGCCGGCA…
EU432929	CGCACGCCCTGGTCAAGGAACAGTACGCGCTGCTGAACGACGAGGTGCTGCCGCTGCTCGCCAACGAAGGGATCCGCTTCGTCAAGCGCTCCGACTGGAGCGCCGCCCAACGCGAGTGGATCGGCGCCTTCTTTTTCCGCGAAGTGATGCCGGTGATCACGCCGATCGGGCTCGATCCTTCCCACCCCTTCCCGCGGGTGCTCAACAAGAGCCTCAACTTCGCTGTCGAGCTCGAAGGCCGTGACGCCTTCGGCCGCAGCTCGGATGCTGCCATCGTGCAGGCGCCGCGCGTCCTGCCACGCGTCATCCGTCTGCCACGCGAACTCTGTGACAGCGAATACTGCTTCGTCTTCCTGTCGTCGATCCTGCACGAGTTCGTGCACGAGCTGTTCGCCGGCA…
EU432931	CACACGCCCTGGTCAAGGAACAGTACACCCTGCTAAATGAGGAAATGCTGCCACTGCTTTCCGCCGAAGGCGTTCGCTTCCTGAAGCGTGGCGACTGGAGTCCCGCGCAGCGTGAATGGATCGGCGCCTTCTTCTTCAGAGAAGCCCTGCCGGTGATCACCCCGATCGGGCTCGATCCCTCACACCCCTTCCCGCGGGTGCTCAACAAGAGTCTGAACTTCGCCGTCGAACTCGAAGGTCGCGACGCTTTCGGCCGCAGTTCGAACGCGGCGATTGTACAGGCGCCGCGCGTCCTGCCACGCGTCATCCGGCTACCTCGCGAGCTTGGCGACAGCGAATACTGCTTCGTCTTCCTGTCCTCGATCCTGCACGAGTTCGTCCACGAACTGTTCGCCGGCA…
EU432933	CGCATGCACTGGTCAAGGAGCAGTATGCGCTGCTGAACGACGAAATTCTCCCGCTGCTGGCCACCGAAGGCATTCGTTTCGTCAAACGCTCCGACTGGAGCTCTGCGCAGCGCGAATGGATCGGCGCCTTCTTTTTCCGCGAAGTGATGCCGGTGATCACCCCGATCGGGCTGGACCCTTCCCACCCCTTCCCGCGGGTACTCAACAAGAGCCTCAACTTTGCCGTCGAACTCGAAGGCCGTGACGCTTTCGGCCGCAGCTCGAATGCCGCCATCGTGCAAGCGCCGCGCGTCCTGCCACGCGTCATCCGGCTGCCACGCGAGCTTTGCGACAGCGAATACTGCTTTGTCTTCCTGTCGTCGATCCTGCACGAGTTCGTCCACGAACTGTTCGCCGGCA…
EU432934	CGCATGCACTGGTCAAGGAGCAGTATGCGCTGCTGAACGACGAAATTCTCCCGCTGCTGGCCACCGAAGGCATTCGTTTCGTCAAACGCTCCGACTGGAGCTCTGCGCAGCGCGAATGGATCGGCGCCTTCTTTTTCCGCGAAGTGATGCCGGTGATCACCCCGATCGGGCTGGACCCTTCCCACCCCTTCCCGCGGGTACTCAACAAGAGCCTCAACTTTGCCGTCGAACTCGAAGGCCGTGACGCTTTCGGCCGCAGCTCGAATGCCGCCATCGTGCAAGCGCCGCGCGTCCTGCCACGCGTCATCCGGCTGCCACGCGAGCTTTGCGACAGCGAATACTGCTTTGTCTTCCTGTCGTCGATCCTGCACGAGTTCGTCCACGAACTGTTCGCCGGCA…
EU432734	CGCATGCGATCGTCAAGGAGCAGTACGTGCTCCTCAACGACGAAATCCTGCCCCTGCTCGCGGCCGAAGGCATCCGTTTCGTCAAGCGCGCAGAATGGAACGTCGCGCAGCGTGAATGGATCAGCGACTTCTTCTTCCGCGAAGTGATGCCGGTAATCACGCCGATCGGTCTCGACCCCTCGCATCCCTTCCCGCGGGTGCTCAACAAGAGCCTCAACTTCGCCGTCGAACTCGAAGGTCGCGATGCCTTTGGCCGCAGTTCCGGGGCAGCCATCGTCCAGGCACCGCGCGTCCTGCCGCGGGTCATCCGGCTGCCGCGTGAACTCGGGGACGCCGAGTACACCTTCGTCTTCCTGTCGTCGATCCTGCACGAGTTCGTCCACGAGCTCTTCTCGGGCA…
EU432735	CGCATGCGATTGTCAAGGAGCAGTACGCGCTCCTCAACGACGAAATCCTGCCCCTGCTTGCCGCCGAGGGCATCCGTTTCGCCAAGCGCGCCGAATGGAACGTCGCGCAGCGTGAATGGATCAGCGACTTCTTCTTCCGCGAGGTGATGCCGGTAATCACGCCGATCGGTCTCGACCCCTCGCATCCCTTCCCGCGGGTGCTCAACAAGAGCCTCAATTTCGCCGTCGAACTCGAAGGTCGGGATGCCTTTGGCCGCAGTTCCGGGGCAGCCATCGTCCAGGCGCCGCGCGTCCTGCCGCGGGTCATCCGGCTGCCGCGTGAACTCGGGGAAGCCGAGTACACCTTCGTCTTCCTGTCGTCGATCCTGCACGAGTTCGTCCACGAGCTCTTCTCGGGCA…
EU432749	CGCATGCGATCGTCAAGGAGCAGTACGCGCTCCTCAACGACGAAATCCTGCCCCTGCTCGCGGCCGAAGGCATCCGTTTCGTCAAGCGCGCAGAATGGAACGTCGCGCAGCGCGAATGGATCAGCGACTTCTTCTTCCGCGAAGTGATGCCGGTAATCACGCCGATCGGTCTCGACCCCTCGCATCCCTTCCCGCGGGTGCTCAACAAGAGCCTCAACTTCGCCGTCGAACTCGAAGGTCGCGATGCCTTTGGCCGCAGTTCCGGGGCAGCCATCGTCCAGGCACCGCGCGTCCTGCCGCGGGTCATCCGGCTGCCGCGTGAACTCGGGGACGCCGAGTACACCTTCGTCTTCCTGTCGTCGATCCTGCACGAGTTCGTCCACGAGCTCTTCGCGGGCA…
EU432758	CGCATGCGATCGTCAAGGAGCAGTACGCGCTGCTCAACGACGAAATCCTGCCCCTGCTCGCTGCCGAAGGCATCCGTTTCGTCAAGCGCGCAGAATGGAACGCCGCGCAGCGTGACTGGATCAGCGACTTCTTCTTCCGCGAAGTGATGCCGGTAATCACGCCGATCGGACTCGACCCCTCGCATCCCTTCCCGCGGGTACTCAACAAGAGCCTCAACTTCGCCGTCGAGCTCGAAGGTCGCGATGCCTTTGGCCGTAGTTCCGGGGCAGCCATCGTCCAGGCGCCACGCGTCCTGCCGCGGGTCATCCGGCTGCCGCGTGAGCTCGGGGACGCCGAGTACACCTTCGTCTTCCTGTCGTCGATCCTGCACGAGTTCGTCCACGAGCTCTTCTCGGGCA…
EU433180	CGCATGCGATCGCCAAGGAGCAGTACGCGCTCCTCAACGACGAAATCCTGCCCCTGCTCGCGGCCGAAGGCATCCGTTTCGTCAAGCGCGCAGAATGGAACGTCGCGCAGCGTGAATGGATCAGCGACTTCTTCTTCCGCGAAGTGATGCCGGTAATCACGCCGATCGGTCTCGACCCCTCGCATCCCTTCCCGCGGGTGCTCAACAAGAGCCTCAACTTCGCCGTCGAACTCGAAGGTCGCGATGCCTTTGGCCGCAGTTCCGGGGCAGCCATCGTCCAGGCACCGCGCGTCCTGCCGCGGGTCATCCGGCTGCCGCGTGAACTCGGGGACGCCGAGTACACCTTCGTCTTCCTGTCGTCGATCCTGCACGAGTTCGTCCACGAGCTCTTCTCGGGCA…
EU433291	CGCATGCGATCGTCAAGGAGCAGTACGCGCTCCTCAACGACGAAATCCTGCCCCTGCTCGCGGCCGAAGGTATCCGTTTCGCCAAGCGCGCAGAATGGAACGTCGCGCAGCGTGAATGGATCAGCGACTTCTTCTTCCGCGAAGTGATGCCGGTAATCACGCCGATCGGTCTCGACCCCTCGCATCCCTTCCCGCGGGTGCTCAACAAGAGCCTCAACTTCGCCGTCGAACTCGAAGGTCGCGATGCCTTTGGCCGCAGTTCCGGGGCAGCCATCGTCCAGGCACCGCGCGTCCTGCCGCGGGTCATCCGGCTGCCGCGTGAACTCGGGGACGCCGAGTACACCTTCGTCTTCCTGTCGTCGATCCTGCACGAGTTCGTCCACGAGCTCTTCGCGGGCA…
EU432607	CGCATGCCCTCGTCAAGGAGCAGTACCAGTTGCTCAATGAGGAGATCCTGCCGCAGCTCGCCACCGAAGGCATCCGCTTTGTCAAGCGCTCCGAATGGAACGACGCTCAGCGCGAGTGGATCAAGGGTTTCTTCTTCCGCGAAGTGATGCCGGTGATTACCCCGATCGGCCTCGATCCCTCGCATCCTTTTCCGCGCGTACTCAACAAGAGCCTCAATTTCGCCGTCGAACTCGAGGGTCGCGATGCCTTCGGTCGCAGCTCCGGAGCCGCGATCGTGCAGGCACCGCGAGTCCTGCCCCGAGTGATCCGGCTACCCCGCGAACTTGGCGATGTCGAGTACGCCTTCGTCTTCCTGTCCTCGATCCTGCACGAGTTTGTGCACGAGTTGTTCTCCGGAA…
EU432637	CGCATGCCCTCGTCAAGGAGCAGTACCAGTTGCTCAATGAGGAGATCCTGCCGCAGCTCGCCACCGAAGGCATCCGCTTCGTCAAGCGCTCCGAATGGAACGACGCTCAGCGCGAGTGGATCAAGGGTTTCTTCTTCCGCGAAGTGATGCCGGTGATTACCCCGATCGGCCTCGATCCCTCGCATCCTTTTCCGCGCGTACTCAACAAGAGCCTCAATTTCGCCGTCGAACTCGAGGGTCGCGATGCCTTCGGTCGCAGCTCCGGAGCCGCGATCGTGCAGGCGCCGCGAGTCCTGCCCCGCGTGATCCGGCTACCCCGCGAACTTGGCGATGTCGAGTACGCCTTCGTCTTCCTGTCCTCGATCCTGCACGAGTTTGTGCACGAGTTGTTCTCCGGAA…
EU432742	CGCATGCCCTCGTCAAGGAGCAGTACCAGTTGCTCAATGAAGAGATCCTGCCGCAGCTCGCCACCGAAGGCATCCGCTTCGTCAAGCGCTCCGAATGGAACGACGCTCAGCGCGAGTGGATCAAGGGTTTCTTCTTCCGCGAAGTGATGCCGGTGATTACCCCGATCGGCCTCGATCCCTCGCATCCTTTTCCGCGCGTACTCAACAAGGGTCTCAATTTCGCCGTCGAACTCGAGGGTCGCGATGCCTTCGGTCGCAGTTCGGGAGCCGCGATCGTGCAGGCACCGCGAGTCCTGCCCCGCGTGATCCGGCTACCCCGCGAACTTGGCGATGTCGAGTACGCCTTCGTCTTCCTGTCCTCGATCCTGCACGAGTTTGTGCACGAGTTGTTCTCCGGAA…
EU432743	CGCATGCCCTCGTCAAGGAGCAGTACCAGTTGCTCAATGAAGAGATCCTGCCGCAGCTCGCCACCGAAGGCATCCGCTTCGTCAAGCGCTCCGAATGGAACGACGCTCAGCGCGAGTGGATCAAGGGTTTCTTCTTCCGCGAAGTGATGCCGGTGATTACCCCGATCGGCCTCGATCCCTCGCATCCTTTTCCGCGCGTACTCAACAAGAGTCTCAATTTCGCCGTCGAACTCGAGGGTCGCGATGCCTTCGGTCGCAGTTCGGGAGCCGCGATCGTGCAGGCACCGCGAGTCCTGCCCCGCGTGATCCGGCTACCCCGCGAACTTGGCGATGTCGAGTACGCCTTCGTCTTCCTGTCCTCGATCCTGCACGAGTTTGTGCACGAGTTGTTCTCCGGAA…
EU432745	CGCATGCCCTCGTCAAGGAGCAGTACCAGTTGCTCAATGAAGAGATCCTGCCGCAGCTCGCCACCGAAGGCATCCGCTTCGTCAAGCGCTCCGAATGGAACGACGCTCAGCGCGAGTGGATCAAGGGTTTCTTCTTCCGCGAAGTGATGCCGGTGATTACCCCGATCGGCCTCGATCCCTCGCATCCTTTTCCGCGCGTACTCAACAAGAGTCTCAATTTCGCCGTCGAACTCGAGGGTCGCGATGCCTTCGGTCGCAGTTCGGGAGCCGCGATCGTGCAGGCACCGCGAGTCCTGCCCCGCGTGATCCGGCTACCCCGCGAACTTGGCGATGTCGAGTACGCCTTCGTCTTCCTGTCCTCGATCCTGCACGAGTTTGTGCACGAGTTGTTCTCCGGAA…
EU432746	CGCATGCCCTCGTCAAGGAGCAGTACCAGTTGCTCAATGAGGAGATCCTGCCGCAGCTCGCCACCGAAGGCATCCGCTTCGTCAAGCGCTCCGAATGGAACGACGCTCAGCGCGAGTGGATCAAGGGTTTCTTCTTCCGCGAAGTGATGCCGGTGATTACCCCGATCGGCCTCGATCCCTCGCATCCTTTTCCGCGCGTACTCAACAAGAGCCTCAATTTCGCCGTCGAACTCGAGGGTCGCGATGCCTTCGGTCGCAGTTCGGGAGCCGCGATCGTGCAGGCACCGCGAGTCCTGCCCCGCGTGATCCGGCTACCCCGCGAACTTGGCGATGTCGAGTACGCCTTCGTCTTCCTGTCCTCGATCCTGCACGAGTTTGTGCACGAGTTGTTCTCCGGAA…
EU432750	CGCATGCCCTCGTCAAGGAGCAGTACCAGTTGCTCAATGAGGAGATCCTGCCGCAGCTCGCCACCGAAGGCATCCGCTTCGTCAAGCGCTCCGAATGGAACGACGCTCAGCGCGAGTGGATCAAGGGTTTCTTCTTCCGCGAAGTGATGCCGGTGATTACCCCGATCGGCCTCGATCCCTCGCATCCTTTTCCGCGCGTACTCAACAAGAGCCTCAATTTCGCCGTCGAACTCGAGGGTCGCGATGCCTTCGGTCGCAGCTCCGGAGCCGCGATCGTGCAGGCGCCGCGAGTCCTGCCCCGCGTGATCCGGCTACCCCGCGAACTTGGCGATGTCGAGTACGCCTTCGTCTTCCTGTCCTCGATCCTGCACGAGTTTGTGCACGAGTTGTTCTCCGGAA…
EU432751	CGCATGCCCTCGTCAAGGAGCAGTACCAGTTGCTCAATGAAGAGATCCTGCCGCAGCTCGCCACCGAAGGCATCCGCTTCGTCAAGCGCTCCGAATGGAACGACGCTCAGCGCGAGTGGATCAAGGGTTTCTTCTTCCGCGAAGTGATGCCGGTGATTACCCCGATCGGCCTCGATCCCTCGCATCCTTTTCCGCGCGTACTCAACAAGAGTCTCAATTTCGCCGTCGAACTCGAGGGTCGCGATGCCTTCGGTCGCAGTTCGGGAGCCGCGATCGTGCAGGCACCGCGAGTCCTGCCCCGCGTGATCCGGCTACCCCGCGAACTTGGCGATGTCGAGTACGCCTTCGTCTTCCTGTCCTCGATCCTGCACGAGTTTGTGCACGAGTTGTTCTCCGGAA…
EU432752	CGCATGCCCTCGTCAAGGAGCAGTACCAGTTGCTCAATGAAGAGATCCTGCCGCAGCTCGCCACCGAAGGCATCCGCTTCGTCAAGCGCTCCGAATGGAACGACGCTCAGCGCGAGTGGATCAAGGGTTTCTTCTTCCGCGAAGTGATGCCGGTGATTACCCCGATCGGCCTCGATCCCTCGCATCCTTTTCCGCGCGTACTCAACAAGAGTCTCAATTTCGCCGTCGAACTCGAGGGTCGCGATGCCTTCGGTCGCAGTTCGGGAGCCGCGATCGTGCAGGCACCGCGAGTCCTGCCCCGCGTGATCCGGCTACCCCGCGAACTTGGCGATGTCGAGTACGCCTTCGTCTTCCTGTCCTCGATCCTGCACGAGTTTGTGCACGAGTTGTTCTCCGGAA…
EU432753	CGCATGCCCTCCTCAAGGAGCAGTACCAGTTGCTCAATGAGGAGATCCTGCCGCAGCTCGCCACCGAAGGCATCCGCTTCGTCAAGCGCTCCGAATGGAACGACGCTCAGCGCGAGTGGATCAAGGGTTTCTTCTTCCGCGAAGTGATGCCGGTGATTACCCCGATCGGCCTCGATCCCTCGCATCCTTTTCCGCGCGTACTCAACAAGAGCCTCAATTTCGCCGTCGAACTCGAGGGTCGCGATGCCTTCGGTCGCAGCTCCGGAGCCGCGATCGTGCAGGCGCCGCGAGTCCTGCCCCGCGTGATCCGGCTACCCCGCGAACTTGGCGATGTCGAGTACGCCTTCGTCTTCCTGTCCTCGATCCTGCACGAGTTTGTGCACGAGTTGTTCTCCGGAA…
EU432755	CGCATGCCCTCGTCAAGGAGCAGTACCAGTTGCTCAATGAGGAGATCCTGCCGCAGCTCGCCACCGAAGGCATCCGCTTCGTCAAGCGCTCCGAATGGAACGACGCTCAGCGCGAGTGGATCAAGGGTTTCTTCTTCCGCGAAGTGATGCCGGTGATTACCCCGATCGGCCTCGATCCCTCGCATCCTTTTCCGCGCGTACTCAACAAGAGCCTCAATTTCGCCGTCGAACTCGAGGGTCGCGATGCCTTCGGTCGCAGCTCCGGAGCCGCGATCGTGCAGGCGCCGCGAGTCCTGCCCCGCGTGATCCGGCTACCCCGCGAACTTGGCGATGTCGAGTACGCCTTCGTCTTCCTGTCCTCGATCCTGCACGAGTTTGTGCACGAGTTGTTCTCCGGAA…
EU432759	CGCATGCCCTCGTCAAGGAGCAGTACCAGTTGCTCAATGAAGAGATCCTGCCGCAGCTCGCCACCGAAGGCATCCGCTTCGTCAAGCGCTCCGAATGGAACGACGCTCAGCGCGAGTGGATCAAGGGTTTCTCCTTCCGCGAAGTGATGCCGGTGATTACCCCGATCGGCCTCGATCCCTCGCATCCTTTTCCGCGCGTACTCAACAAGAGCCTCAATTTCGCCGTCGAACTCGAGGGTCGCGATGCCTTCGGTCGCAGCTCCGGAGCCGCGATCGTGCAGGCACCGCGAGTCCTGCCCCGAGTGATCCGGCTACCCCGCGAACTTGGCGATGTCGAGTACGCCTTCGTCTTCCTGTCCTCGATCCTGCACGAGTTTGTGCACGAGTTGTTCTCCGGAA…
EU432760	CGCATGCCCTCGTCAAGGAGCAGTACCAGTTGCTCAATGAAGAGATCCTGCCGCAGCTCGCCACCGAAGGCATCCGCTTCGTCAAGCGCTCCGAATGGAACGACGCTCAGCGCGAGTGGATCAAGGGTTTCTTCTTCCGCGAAGTGATGCCGGTGATTACTCCGATCGGCCTCGATCCCTCGCATCCTTTTCCGCGCGTACTCAACAAGAGTCTCAATTTCGCCGTCGAACTCGAGGGTCGCGATGCCTTCGGTCGCAGTTCGGGGGCCGCGATCGTGCAGGCACCGCGAGTCCTGCCCCGCGTGATCCGGCTACCCCGCGAACTTGGCGATGTCGAGTACGCCTTCGTCTTCCTGTCCTCGATCCTGCACGAGTTTGTGCACGAGTTGTTCGCCGGAA…
EU432761	CGCATGCCCTCGTCAAGGAGCAGTACCAGTTGCTCAATGAAGAGATCCTGCCGCAGCTCGCCACCGAAGGCATCCGCTTCGTCAAGCGCTCCGAATGGAACGACGCTCAGCGCGAGTGGATCAAGGGTTTCTTCTTCCGCGAAGTGATGCCGGTGATTACCCCGGTCGGCCTCGATCCCTCGCATCCTTTTCCGCGCGTACTCAACAAGAGTCTCAATTTCGCCGTCGAACTCGAGGGTCGCGATGCCTTCGGTCGCAGTTCGGGAGCCGCGATCGTGCAGGCACCGCGAGTCCTGCCCCGCGTGATCCGGCTACCCCGCGAACTTGGCGATGTCGAGTACGCCTTCGTCTTCCTGTCCTCGATCCTGCACGAGTTTGTGCACGAGTTGTTCTCCGGAA…
EU432762	CGCATGCCCTCGTCAAGGAGCAGTACCAGTTGCTCAATGAAGAGATCCTGCCGCAGCTCGCCACCGAAGGCATCCGCTTCGTCAAGCGCTCCGAATGGAACGACGCTCAGCGCGAGTGGATCAAGGGTTTCTTCTTCCGCGAAGTGATGCCGGTGATTACCCCGATCGGCCTCGATCCCTCGCATCCTTTTCCGCGCGTACTCAACAAGAGTCTCAATTTCGCCGTCGAACTCGAGGGTCGCGATGCCTTCGGTCGCAGTTCGGGAGCCGCGATCGTGCAGGCACCGCGAGTCCTGCCCCGCGTGATCCGGCTACCCCGCGAACTTGGCGATGTCGAGTACGCCTTCGTCTTCCTGTCCTCGATCCTGCACGAGTTTGTGCACGAGTTGTTCTCCGGAA…
EU432763	CGCATGCCCTCGTCAAGGAGCAGTACCAGTTGCTCAATGAAGAGATCCTGCCGCAGCTCGCCACCGAAGGCATCCGCTTCGTCAAGCGCTCCGAATGGAACGACGCTCAGCGCGAGTGGATCAAGGGTTTCTTCTTCCGCGAAGTGATGCCGGTGATTACCCCGATCGGCCTCGATCCCTCGCATCCTTTTCCGCGCGTACTCAACAAGAGTCTCAATTTCGCCGTCGAACTCGAGGGTCGCGATGCCTTCGGTCGCAGTTCGGGAGCCGCGATCGTGCAGGCACCGCGAGTCCTGCCCCGCGTGATCCGGCTACCCCGCGAACTTGGCGATGTCGAGTACGCCTTCGTCTTCCTGTCCTCGATCCTGCACGAGTTTGTGCACGAGTTGTTCTCCGGAA…
EU432765	CGCATGCCCTCGTCAAGGAGCAGTACCAGTTGCTCAATGAAGAGATCCTGCCGCAGCTCGCCACCGAAGGCATCCGCTTCGTCAAGCGCTCCGAATGGAACGACGCTCAGCGCGAGTGGATCAAGGGTTTCTTCTTCCGCGAAGTGATGCCGGTGATTACCCCGATCGGCCTCGATCCCTCGCATCCTTTTCCGCGCGTACTCAACAAGAGTCTCAATTTCGCCGTCGAACTCGAGGGTCGCGATGCCTTCGGTCGCAGTTCGGGAGCCGCGATCGTGCAGGCACCGCGAGTCCTGCCCCGCGTGATCCGGCTACCCCGCGAACTTGGCGATGTCGAGTACGCCTTCGTCTTCCTGTCCTCGATCCTGCACGAGTTTGTGCACGAGTTGTTCTCCGGAA…
EU432766	CGCATGCCCTCGTCAAGGAGCAGTACCAGTTGCTCAATGAAGAGATCCTGCCGCAGCTCGCCACCGAAGGCATCCGCTTCGTCAAGCGCTCCGAATGGAACGACGCTCAGCGCGAGTGGATCAAGGGTTTCTTCTTCCGCGAAGTGATGCCGGTGATTACCCCGATCGGCCTCGATCCCTCGCATCCTTTTCCGCGCGTACTCAACAAGAGTCTCAATTTCGCCGTCGAACTCGAGGGTCGCGATGCCTTCGGTCGCAGTTCGGGAGCCGCGATCGTGCAGGCACCGCGAGTCCTGCCCCGCGTGATCCGGCTACCCCGCGAACTTGGCGATGTCGAGTACGCCTTCGTCTTCCTGTCCTCGATCCTGCACGAGTTTGTGCACGAGTTGTTCTCCGGAA…
EU432770	CGCATGCCCTCGTCAAGGAGCAGTACCAGTTGCTCAATGAGGAGATCCTGCCGCAGCTCGCCACCGAAGGCATCCGCTTCGTCAAGCGCTCCGAATGGAACGACGCTCAGCGCGAGTGGATCAAGGGTTTCATCTTCCGCGAAGTGATGCCGGTGATTACCCCGATCGGCCTCGATCCCTCGCATCCTTTTCCGCGCGTACTCAATAAGAGTCTCAATTTCGCCGTCGAACTCGAGGGTCGCGATGCCTTCGGTCGCAGTTCGGGAGCCGCGATCGTGCAGGCACCGCGAGTCCTGCCCCGCGTGATCCGGCTACCCCGCGAACTTGGCGATGTCGAGTACGCCTTCGTCTTCCTGTCCTCGATCCTGCACGAGTTTGTGCACGAGTTGTTCTCCGGAA…
EU432771	CGCATGCCCTCGTCAAGGAGCAGTACCAGTTGCTCAATGAAGAGATCCTGCCGCAGCTCGCCACCGAAGGCATCCGCTTCGTCAAGCGCTCCGAATGGAACGACGCTCAGCGCGAGTGGATCAAGGGTTTCTTCTTCCGCGAAGTGATGCCGGTGATTACCCCGATCGGCCTCGATCCCTCGCATCCTTTTCCGCGCGTACTCAACAAGAGTCTCAATTTCGCCGTCGAACTCGAGGGTCGCGATGCCTTCGGTCGCAGTTCGGGAGCCGCGATCGTGCAGGCACCGCGAGTCCTGCCCCGCGTGATCCGGCTACCCCGCGAACTTGGCGATGTCGAGTACGCCTTCGTCTTCCTGTCCTCGATCCTGCACGAGTTTGTGCACGAGTTGTTCTCCGGAA…
EU432774	CGCATGCCCTCGTCAAGGAGCAGTACCAGTTGCTCAATGAGGAGATCCTGCCGCAGCTCGCCACCGAAGGCATCCGCTTCGTCAAGCGCTCCGAATGGAACGACGCTCAGCGCGAGTGGATCAAGGGTTTCTTCTTCCGCGAAGTGATGCCGGTGATTACCCCGATCGGCCTCGATCCCTCGCATCCTTTTCCGCGCGTACTCAACAAGAGCCTCAATTTCGCCGTCGAACTCGAGGGTCGCGATGCCTTCGGTCGCAGCTCCGGAGCCGCGATCGTGCAGGCGCCGCGAGTCCTGCCCCGCGTGATCCGGCTACCCCGCGAACTTGACGATGTCGAGTACGCCTTCGTCTTCCTGTCCTCGATCCTGCACGAGTTTGTGCACGAGTTGTTCTCCGGAA…
EU432775	CGCATGCCCTCGTCAAGGAGCAGTACCAGTTGCTCAATGAAGAGATCCTGCCGCAGCTCGCCACCGAAGGCATCCGCTTCGTCAAGCGCTCCGAATGGAACGACGCTCAGCGCGAGTGGATCAAGGGTTTCTTCTTCCGCGAAGTGATGCCGGTGATTACCCCGATCGGCCTCGATCCCTCGCATCCTTTTCCGCGCGTACTCAACAAGAGTCTCAATTTCGCCGTCGAACTCGAGGGTCGCGATGCCTTCGGTCGCAGTTCGGGAGCCGCGATCGTGCAGGCACCGCGAGTCCTGCCCCGCGTGATCCGGCTACCCCGCGAACTTGGCGATGTCGAGTACGCCTTCGTCTTCCTGTCCTCGATCCTGCACGAGTTTGTGCACGAGTTGTTCTCCGGAA…
EU432780	CGCATGCCCTCGTCAAGGAGCAGTACCAGTTGCTCAATGAAGAGATCCTGCCGCAGCTCGCCACCGAAGGCATCCGCTTCGTCAAGCGCTCCGAATGGAACGACGCTCAGCGCGAGTGGATCAAGGGTTTCTTCTTCCGCGAAGTGATGCCGGTGATTACCCCGATCGGCCTCGATCCCTCGCATCCTTTTCCGCGCGTACTCAACAAGAGTCTCAATTTCGCCGTCGAACTCGAGGGTCGCGATGCCTTCGGTCGCAGTTCGGGAGCCGCGATCGTGCAGGCACCGCGAGTCCTGCCCCGCGTGATCCGGCTACCCCGCGAACTTGGCGATGTCGAGTACGCCTTCGTCTCCCTGTCCTCGATCCTGCACGAGTTTGTGCACGAGTTGTTCTCCGGAA…
EU432784	CGCATGCCCTCGTCAAGGAGCAGTACCAGTTGCTCAATGAAGAGATCCTGCCGCAGCTCGCCACCGAAGGCATCCGCTTCGTCAAGCGCTCCGAATGGAACGACGCTCAGCGCGAGTGGATCAAGGGTTTCTTCTTCCGCGAAGTGATGCCGGTGATTACCCCGATCGGCCTCGATCCCTCGCATCCTTTTCCGCGCGTACTCAACAAGAGTCTCAATTTCGCCGTCGAACTCGAGGGTCGCGATGCCTTCGGTCGCAGTTCGGGAGCCGCGATCGTGCAGGCACCGCGAGTCCTGCCCCGCGTGATCCGGCTACCCCACGAACTTGGCGATGTCGAGTACGCCTTCGTCTTCCTGTCCTCGATCCTGCACGAGTTTGTGCACGAGTTGTTCTCCGGAA…
EU433142	CGCATGCCCTCGTCAAGGAGCAGTACCAGTTGCTCAATGAAGAGATCCTGCCGCAGCTCGCCACCGAAGGCATCCGCTTCGTCAAGCGCTCCGAATGGAACGACGCTCAGCGCGAGTGGATCAAGGGTTTCTTCTTCCGCGAAGTGATGCCGGTGATTACTCCGATCGGCCTCGATCCCTCGCATCCTTTTCCGCGCGTACTCAACAAGAGTCTCAATTTCGCCGTCGAACTCGAGGGTCGCGATGCCTTCGGTCGCAGTTCGGGAGCCGCGATCGTGCAGGCACCGCGAGTCCTGCCCCGCGTGATCCGGCTACCCCGCGAACTTGGCGATGTCGAGTACGCCTTCGTCTTCCTGTCCTCGATCCTGCACGAGTTTGTGCACGAGTTGTTCTCCGGAA…
EU433146	CGCATGCCCTCGTCAAGGAGCAGTACCAGTTGCTCAATGAAGAGATCCTGCCGCAGCTCGCCACCGAAGGCATCCGCTTCGTCAAGCGCTCCGAATGGAACGACGCTCAGCGCGAGTGGATCAAGGGTTTCTTCTTCCGCGAAGTGATGCCGGTGATTACCCCGATCGGCCTTGATCCCTCGCATCCTTTTCCGCGCGTACTCAACAAGAGTCTCAATTTCGCCGTCGAACTCGAGGGTCGCGATGCCTTCGGTCGCAGTTCGGGAGCCGCGATCGTGCAGGCACCGCGAGTCCTGCCCCGCGTGATCCGGCTACCCCGCGAACTTGGCGATGTCGAGTACGCCTTCGTCTTCCTGTCCTCGATCCTGCACGAGTTTGTGCACGAGTTGTTCTCCGGAA…
EU433150	CGCATGCCCTCGTCAAGGAGCAGTACCAGTTGCTCAATGAAGAGATCCTGCCGCAGCTCGCCACCGAAGGCATCCGCTTCGTCAAGCGCTCCGAATGGAACGACGCTCAGCGCGAGTGGATCAAGGGTTTCTTCTTCCGCGAAGTGATGCCGGTGATTACTCCGATCGGCCTCGATCCCTCGCATCCTTTTCCGCGCGTACTCAACAAGAGTCTCAATTTCGCCGTCGAACTCGAGGGTCGCGATGCCTTCGGTCGCAGTTCGGGAGCCGCGATCGTGCAGGCACCGCGAGTCCTGCCCCGCGTGATCCGGCTACCCCGCGAACTTGGCGATGTCGAGTACGCCTTCGTCTTCCTGTCCTCGATCCTGCACGAGTTTGTGCACGAGTTGTTCTCCGGAA…
EU433152	CGCATGCCCTCGTCAAGGAGCAGTACCAGTTGCTCAATGAAGAGATCCTGCCGCAGCTCGCCACCGAAGGCATCCGCTTCGTCAAGCGCTCCGAATGGAACGACGCTCAGCGCGAGTGGATCAAGGGTTTCTTCTTCCGCGAAGTGATGCCGGTGATTACCCCGATCGGCCTTGATCCCTCGCATCCTTTTCCGCGCGTACTCAACAAGAGTCTCAATTTCGCCGTCGAACTCGAGGGTCGCGATGCCTTCGGTCGCAGTTCGGGAGCCGCGATCGTGCAGGCACCGCGAGTCCTGCCCCGCGTGATCCGGCTACCCCGCGAACTTGGCGATGTCGAGTACGCCTTCGTCTTCCTGTCCTCGATCCTGCACGAGTTTGTGCACGAGTTGTTCTCCGGAA…
EU433153	CGCATGCCCTCGTCAAGGAGCAGTACCAGTTGCTCAATGAAGAGATCCTGCCGCAGCTCGCCACCGAAGGCATCCGCTTCGTCAAGCGCTCCGAATGGAACGACGCTCAGCGCGAGTGGATCAAGGGTTTCCTCTTCCGCGAAGTGATGCCGGTGATTACTCCGATCGGCCTCGATCCCTCGCATCCTTTTCCGCGCGTACTCAACAAGAGTCTCAATTTCGCCGTCGAACTCGAGGGTCGCGATGCCTTCGGTCGCAGTTCGGGAGCCGCGATCGTGCAGGCACCGCGAGTCCTGCCCCGCGTGATCCGGCTACCCCGCGAACTTGGCGATGTCGAGTACGCCTTCGTCTTCCTGTCCTCGATCCTGCACGAGTTTGTGCACGAGTTGTTCTCCGGAA…
EU433157	CGCATGCCCTCGTCAAGGAGCAGTACCAGTTGCTCAATGAGGAGATCCTGCCGCAGCTCGCCACCGAAGGCATCCGCTTCGTCAAGCGCTCCGAATGGAACGACGCTCAGCGCGAGTGGATCAAGGGTTTCTTCTTCCGCGAAGTGATGCCGGTGATTACCCCGATCGGCCTCGATCCCTCGCATCCTTTTCCGCGCGTACTCAACAAGAGCCTCAATTTCGCCGTCGAACTCGAGGGTCGCGATGCCTTCGGTCGCAGCTCCGGAGCCGCGATCGTGCAGGCGCCGCGAGTCCTGCCCCGCGTGATCCGGCTACCCCGCGAACTTGGCGATGTCGAGTACGCCTTCGTCTTCCTGTCCTCGATCCTGCACGAGTTTGTGCACGAGTTGTTCTCCGGAA…
EU433159	CGCATGCCCTCGTCAAGGAGCAGTACCAGTTGCTCAATGAGGAGATCCTGCCGCAGCTCGCCACCGAAGGCATCCGCTTCGTCAAGCGCTCCGAATGGAACGACGCTCAGCGCGAGTGGATCAAGGGTTTCTTCTTCCGCGAAGTGATGCCGGTGATTACCCCGATCGGCCTCGATCCCTCGCATCCTTTTCCGCGCGTACTCAACAAGAGCCTCAATTTCGCCGTCGAACTCGAGGGTCGCGATGCCTTCGGTCGCAGCTCCGGAGCCGCGATCGTGCAGGCGCCGCGAGTCCTGCCCCGCGTGATCCGGCTACCCCGCGAACTTGGCGATGTCGAGTACGCCTTCGTCTTCCTGTCCTCGATCCTGCACGAGTTTGTGCACGAGTTGTTCTCCGGAA…
EU433163	CGCATGCCCTCGTCAAGGAGCAGTACCAGTTGCTCAATGAAGAGATCCTGCCGCAGCTCGCCACCGAAGGCATCCGCTTCGTCAAGCGCTCCGAATGGAACGACGCTCAGCGCGAGTGGATCAAGGGTTTCTTCTTCCGCGAAGTGATGCCGGTGATTACCCCGATCGGCCTTGATCCCTCGCATCCTTTTCCGCGCGTACTCAACAAGAGTCTCAATTTCGCCGTCGAACTCGAGGGTCGCGATGCCTTCGGTCGCAGTTCGGGAGCCGCGATCGTGCAGGCACCGCGAGTCCTGCCCCGCGTGATCCGGCTACCCCGCGAACTTGGCGATGTCGAGTACGCCTTCGTCTTCCTGTCCTCGATCCTGCACGAGTTTGTGCACGAGTTGTTCTCCGGAA…
EU433165	CGCATGCCCTCGTCAAGGAGCAGTACCAGTTGCTCAATGAAGAGATCCTGCCGCAGCTCGCCACCGAAGGCATCCGCTTCGTCAAGCGCTCCGAATGGAACGACGCTCAGCGCGAGTGGATCAAGGGTTTCTTCTTCCGCGAAGTGATGCCGGTGATTACCCCGATCGGCCTTGATCCCTCGCATCCTTTTCCGCGCGTACTCAACAAGAGTCTCAATTTCGCCGTCGAACTCGAGGGTCGCGATGCCTTCGGTCGCAGTTCGGGAGCCGCGATCGTGCAGGCACCGCGAGTCCTGCCCCGCGTGATCCGGCTACCCCGCGAACTTGGCGATGTCGAGTACGCCTTCGTCTTCCTGTCCTCGATCCTGCACGAGTTTGTGCACGAGTTGTTCTCCGGAA…
EU433166	CGCATGCCCTCGTCAAGGAGCAGTACCAGTTGCTCAATGAGGAGATCCTGCCGCAGCTCGCCACCGAAGGCATCCGCTTCGTCAAGCGCTCCGAATGGAACGACGCTCAGCGCGAGTGGATCAAGGGTTTCTTCTTCCGCGAAGTGATGCCGGTGATTACCCCGATCGGCCTCGATCCCTCGCATCCTTTTCCGCGCGTACTCAACAAGAGCCTCAATTTCGCCGTCGAACTCGAGGGTCGCGATGCCTTCGGTCGCAGCTCCGGAGCCGCGATCGTGCAGGCGCCGCGAGTCCTGCCCCGCGTGATCCGGCTACCCCGCGAACTTGGCGATGTCGAGTACGCCTTCGTCTTCCTGTCCTCGATCCTGCACGAGTTTGTGCACGAGTTGTTCTCCGGAA…
EU433169	CGCATGCCCTCGTCAAGGAGCAGTACCAGTTGCTCAATGAAGAGATCCTGCCGCAGCTCGCCACCGAAGGCATCCGCTTCGTCAAGCGCTCCGAATGGAACGACGCTCAGCGCGAGTGGATCAAGGGTTTCTTCTTCCGCGAAGTGATGCCGGTGATTACCCCGATCGGCCTTGATCCCTCGCATCCTTTTCCGCGCGTACTCAACAAGAGTCTCAATTTCGCCGTCGAACTCGAGGGTCGCGATGCCTTCGGTCGCAGTTCGGGAGCCGCGATCGTGCAGGCACCGCGAGTCCTGCCCCGCGTGATCCGGCTACCCCGCGAACTTGGCGATGTCGAGTACGCCTTCGTCTTCCTGTCCTCGATCCTGCACGAGTTTGTGCACGAGTTGTTCTCCGGAA…
EU433173	CGCATGCCCTCGTCAAGGAGCAGTACCAGTTGCTCAATGAAGAGATCCTGCCGCAGCTCGCCACCGAAGGCATCCGCTTCGTCAAGCGCTCCGAATGGAACGACGCTCAGCGCGAGTGGATCAAGGGTTTCTTCTTCCGCGAAGTGATGCCGGTGATTACTCCGATCGGCCTCGATCCCTCGCATCCTTTTCCGCGCGTACTCAACAAGAGTCTCAATTTCGCCGTCGAACTCGAGGGTCGCGATGCCTTCGGTCGCAGTTCGGGAGCCGCGATCGTGCAGGCACCGCGAGTCCTGCCCCGCGTGATCCGGCTACCCCGCGAACTTGGCGATGTCGAGTACGCCTTCGTCTTCCTGTCCTCGATCCTGCACGAGTTTGTGCACGAGTTGTTCTCCGGAA…
EU433174	CGCATGCCCTCGTCAAGGAGCAGTACCAGTTGCTCAATGAAGAGATCCTGCCGCAGCTCGCCACCGAAGGCATCCGCTTCGTCAAGCGCTCCGAATGGAACGACGCTCAGCGCGAGTGGATCAAGGGTTTCTTCTTCCGCGAAGTGATGCCGGTGATTACCCCGATCGGCCTTGATCCCTCGCATCCTTTTCCGCGCGTACTCAACAAGAGTCTCAATTTCGCCGTCGAACTCGAGGGTCGCGATGCCTTCGGTCGCAGTTCGGGAGCCGCGATCGTGCAGGCACCGCGAGTCCTGCCCCGCGTGATCCGGCTACCCCGCGAACTTGGCGATGTCGAGTACGCCTTCGTCTTCCTGTCCTCGATCCTGCACGAGTTTGTGCACGAGTTGTTCTCCGGAA…
EU433182	CGCATGCCCTCGTCAAGGAGCAGTACCAGTTGCTCAATGAAGAGATCCTGCCGCAGCTCGCCACCGAAGGCATCCGCTTCGTCAAGCGCTCCGAATGGAACGACGCTCAGCGCGAGTGGATCAAGGGTTTCTTCTTCCGCGAAGTGATGCCGGTGATTACCCCGATCGGCCTTGATCCCTCGCATCCTTTTCCGCGCGTACTCAACAAGAGCCTCAATTTCGCCGTCGAACTCGAGGGTCGCGATGCCTTCGGTCGCAGCTCCGGAGCCGCGATCGTGCAGGCACCGCGAGTCCTGCCCCGAGTGATCCGGCTACCCCGCGAACTTGGCGATGTCGAGTACGCCTTCGTCTTCCTGTCCTCGATCCTGCACGAGTTTGTGCACGAGTTGTTCTCCGGAA…
EU433184	CGCATGCCCTCGTCAAGGAGCAGTACCAGTTGCTCAATGAGGAGATCCTGCCGCAGCTCGCCACCGAAGGCATCCGCTTCGTCAAGCGCTCCGAATGGAACGACGCTCAGCGCGAGTGGATCAAGGGTTTCTTCTTCCGCGAAGTGATGCCGGTGATTACCCCGATCGGCCTCGATCCCTCGCATCCTTTTCCGCGCGTACTCAACAAGAGCCTCAATTTCGCCGTCGAACTCGAGGGTCGCGATGCCTTCGGTCGCAGCTCCGGAGCCGCGATCGTGCAGGCACCGCGAGTCCTGCCCCGAGTGATCCGGCTACCCCGCGAACTTGGCGATGTCGAGTACGCCTTCGTCTTCCTGTCCTCGATCCTGCACGAGTTTGTGCACGAGTTGTTCTCCGGAA…
EU433187	CGCATGCCCTCGTCAAGGAGCAGTACCAGTTGCTCAATGAAGAGATCCTGCCGCAGCTCGCCACCGAAGGCATCCGCTTCGTCAAGCGCTCCGAATGGAACGACGCTCAGCGCGAGTGGATCAAGGGTTTCTTCTTCCGCGAAGTGATGCCGGTGATTACCCCGATCGGCCTTGATCCCTCGCATCCTTTTCCGCGCGTACTCAACAAGAGTCTCAATTTCGCCGTCGAACTCGAGGGTCGCGATGCCTTCGGTCGCAGTTCGGGAGCCGCGATCGTGCAGGCACCGCGAGTCCTGCCCCGCGTGATCCGGCTACCCCGCGAACTTGGCGATGTCGAGTACGCCTTCGTCTTCCTGTCCTCGATCCTGCACGAGTTTGTGCACGAGTTGTTCTCCGGAA…
EU433188	CGCATGCCCTCGTCAAGGAGCAGTACCAGTTGCTCAATGAAGAGATCCTGCCGCAGCTCGCCACCGAAGGCATCCGCTTCGTCAAGCGCTCCGAATGGAACGACGCTCAGCGCGAGTGGATCAAGGGTTTCTTCTTCCGCGAAGTGATGCCGGTGATTACCCCGATCGGCCTTGATCCCTCGCATCCTTTTCCGCGCGTACTCAACAAGAGTCTCAATTTCGCCGTCGAACTCGAGGGTCGCGATGCCTTCGGTCGCAGTTCGGGAGCCGCGATCGTGCAGGCACCGCGAGTCCTGCCCCGCGTGATCCGGCTACCCCGCGAACTTGGCGATGTCGAGTACGCCTTCGTCTTCCTGTCCTCGATCCTGCACGAGTTTGTGCACGAGTTGTTCTCCGGAA…
EU433189	CGCATGCCCTCGTCAAGGAGCAGTACCAGTTGCTCAATGAGGAGATCCTGCCGCAGCTCGCCACCGACGGCATCCGCTTCGTCAAGCGCTTCGAATGGAACGACGCTCAGCGCGAGTGGATCAAGGGTTTCTTCTTCCGCGAAGTGATGCCGGTGATTACCCCGATCGGCCTCGATCCCTCGCATCCTTTTCCGCGCGTACTCAACAAGAGCCTCAATTTCGCCGTCGAACTCGAGGGTCGCGATGCCTTCGGTCGCAGCTCCGGAGCCGCGATCGTGCAGGCGCCGCGAGTCCTGCCCCGCGTGATCCGGCTACCCCGCGAACTTGGCGATGTCGAGTACGCCTTCGTCTTCCTGTCCTCGATCCTGCACGAGTTTGTGCACGAGTTGTTCTCCGGAA…
EU433191	CGCATGCCCTCGTCAAGGAGCAGTACCAGTTGCTCAATGAAGAGATCCTGCCGCAGCTCGCCACCGAAGGCATCCGCTTCGTCAAGCGCTCCGAATGGAACGACGCTCAGCGCGAGTGGATCAAGGGTTTCTTCTTCCGCGAAGTGATGCCGGTGATTACCCCGATCGGCCTTGATCCCTCGCATCCTTTTCCGCGCGTACTCAACAAGAGTCTCAATTTCGCCGTCGAACTCGAGGGTCGCGATGCCTTCGGTCGCAGTTCGGGAGCCGCGATCGTGCAGGCACCGCGAGTCCTGCCCCGCGTGATCCGGCTACCCCGCGAACTTGGCGATGTCGAGTACGCCTTCGTCTTCCTGTCCTCGATCCTGCACGAGTTTGTGCACGAGTTGTTCTCCGGAA…
EU433194	CGCATGCCCTCGTCAAGGAGCAGTACCAGTTGCTCAATGAAGAGATCCTGCCGCAGCTCGCCACCGAAGGCATCCGCTTCGTCAAGCGCTCCGAATGGAACGACGCTCAGCGCGAGTGGATCAAGGGTTTCTTCTTCCGCGAAGTGATGCCGGTGATTACCCCGATCGGCCTTGATCCCTCGCATCCTTTTCCGCGCGTACTCAACAAGAGTCTCAATTTCGCCGTCGAACTCGAGGGTCGCGATGCCTTCGGTCGCAGTTCGGGAGCCGCGATCGTGCAGGCACCGCGAGTCCTGCCCCGCGTGATCCGGCTACCCCGCGAACTTGGCGATGTCGAGTACGCCTTCGTCTTCCTGTCCTCGATCCTGCACGAGTTTGTGCACGAGTTGTTCTCCGGAA…
EU433195	CGCATGCCCTCGTCAAGGAGCAGTACCAGTTGCTCAATGAAGAGATCCTGCCGCAGCTCGCCACCGAAGGCATCCGCTTCGTCAAGCGCTCCGAATGGAACGACGCTCAGCGCGAGTGGATCAAGGGTTTCTTCTTCCGCGAAGTGATGCCGGTGATTACCCCGATCGGCCTTGATCCCTCGCATCCTTTTCCGCGCGTACTCAACAAGAGTCTCAATTTCGCCGTCGAACTCGAGGGTCGCGATGCCTTCGGTCGCAGTTCGGGAGCCGCGATCGTGCAGGCACCGCGAGTCCTGCCCCGCGTGATCCGGCTACCCCGCGAACTTGGCGATGTCGAGTACGCCTTCGTCTTCCTGTCCTCGATCCTGCACGAGTTTGTGCACGAGTTGTTCTCCGGAA…
EU433196	CGCATGCCCTCGTCAAGGAGCAGTACCAGTTGCTCAATGAAGAGATCCTGCCGCAGCTCGCCACCGAAGGCATCCGCTTCGTCAAGCGCTCCGAATGGAACGACGCTCAGCGCGAGTGGATCAAGGGTTTCTTCTTCCGCGAAGTGATGCCGGTGATTACCCCGATCGGCCTCGATCCCTCGCATCCTTTTCCGCGCGTACTCAACAAGAGCCTCAATTTCGCCGTCGAACTCGAGGGTCGCGATGCCTTCGGTCGCAGCTCCGGAGCCGCGATCGTGCAGGCGCCGCGAGTCCTGCCCCGCGTGATCCGGCTACCCCGCGAACTTGGCGATGTCGAGTACGCCTTCGTCTTCCTGTCCTCGATCCTGCACGAGTTTGTGCACGAGTTGTTCTCCGGAA…
EU433198	CGCATGCCCTCGTCAAGGAGCAGTACCAGTTGCTCAATGAAGAGATCCTGCCGCAGCTCGCCACCGAAGGCATCCGCTTCGTCAAGCGCTCCGAATGGAACGACGCTCAGCGCGAGTGGATCAAGGGTTTCTTCTTCCGCGAAGTGATGCCGGTGATTACTCCGATCGGCCTCGATCCCTCGCATCCTTTTCCGCGCGTACTCAACAAGAGTCTCAATTTCGCCGTCGAACTCGAGGGTCGCGATGCCTTCGGTCGCAGTTCGGGAGCCGCGATCGTGCAGGCACCGCGAGTCCTGCCCCGCGTGATCCGGCTACCCCGCGAACTTGGCGATGTCGAGTACGCCTTCGTCTTCCTGTCCTCGATCCTGCACGAGTTTGTGCACGAGTTGTTCTCCGGAA…
EU433201	CGCATGCCCTCGTCAAGGAGCAGTACCAGTTGCTCAATGAAGAGATCCTGCCGCAGCTCGCCACCGAAGGCATCCGCTTCGTCAAGCGCTCCGAATGGAACGACGCTCAGCGCGAGTGGATCAAGGGTTTCTTCTTCCGCGAAGTGATGCCGGTGATTACCCCGATCGGCCTTGATCCCTCGCATCCTTTTCCGCGCGTACTCAACAAGAGTCTCAATTTCGCCGTCGAACTCGAGGGTCGCGATGCCTTCGGTCGCAGTTCGGGAGCCGCGATCGTGCAGGCACCGCGAGTCCTGCCCCGCGTGATCCGGCTACCCCGCGAACTTGGCGATGTCGAGTACGCCTTCGTCTTCCTGTCCTCGATCCTGCACGAGTTTGTGCACGAGTTGTTCTCCGGAA…
EU433202	CGCATGCCCTCGTCAAGGAGCAGTACCAGTTGCTCAATGAAGAGATCCTGCCGCAGCTCGCCACCGAAGGCATCCGCTTCGTCAAGCGCTCCGAATGGAACGACGCTCAGCGCGAGTGGATCAAGGGTTTCTTCTTCCGCGAAGTGATGCCGGTGATTACCCCGATCGGCCTTGATCCCTCGCATCCTTTTCCGCGCGTACTCAACAAGAGTCTCAATTTCGCCGTCGAACTCGAGGGTCGCGATGCCTTCGGTCGCAGTTCGGGAGCCGCGATCGTGCAGGCACCGCGAGTCCTGCCCCGCGTGATCCGGCTACCCCGCGAACTTGGCGATGTCGAGTACGCCTTCGTCTTCCTGTCCTCGATCCTGCACGAGTTTGTGCACGAGTTGTTCTCCGGAA…
EU433207	CGCATGCCCTCGTCAAGGAGCAGTACCAGTTGCTCAATGAAGAGATCCTGCCGCAGCTCGCCACCGAAGGCATCCGCTTCGTCAAGCGCTCCGAATGGAACGACGCTCAGCGCGAGTGGATCAAGGGTTTCTTCTTCCGCGAAGTGATGCCGGTGATTACTCCGATCGGCCTCGATCCCTCGCATCCTTTTCCGCGCGTACTCAACAAGAGTCTCAATTTCGCCGTCGAACTCGAGGGTCGCGATGCCTTCGGTCGCAGTTCGGGAGCCGCGATCGTGCAGGCACCGCGAGTCCTGCCCCGCGTGATCCGGCTACCCCGCGAACTTGGCGATGTCGAGTACGCCTTCGTCTTCCTGTCCTCGATCCTGCACGAGTTTGTGCACGAGTTGTTCTCCGGAA…
EU433209	CGCATGCCCTCGTCAAGGAGCAGTACCAGTTGCTCAATGAGGAGATCCTGCCGCAGCTCGCCACCGAAGGCATCCGCTTCGTCAAGCGCTCCGAATGGAACGACGCCCAGCGCGAGTGGATCAAGGGTTTCTTCTTCCGCGAAGTGATGCCGGTGATTACCCCGATCGGCCTCGATCCCTCGCATCCTTTTCCGCGCGTACTCAACAAGAGCCTCAATTTCGCCGTCGAACTCGAGGGTCGCGATGCCTTCGGTCGCAGCTCCGGAGCCGCGATCGTGCAGGCGCCGCGAGTCCTGCCCCGCGTGATCCGGCTACCCCGCGAACTTGGCGATGTCGAGTACGCCTTCGTCTTCCTGTCCTCGACCCTGCACGAGTTTGTGCACGAGTTGTTCTCCGGAA…
EU433210	CGCATGCCCTCGTCAAGGAGCAGTACCAGTTGCTCAATGAAGAGATCCTGCCGCAGCTCGCCACCGAAGGCATCCGCTTCGTCAAGCGCTCCGAATGGAACGACGCTCAGCGCGAGTGGATCAAGGGTTTCTTCTTCCGCGAAGTGATGCCGGTGATTACCCCGATCGGCCTTGATCCCTCGCATCCTTTTCCGCGCGTACTCAACAAGAGTCTCAATTTCGCCGTCGAACTCGAGGGTCGCGATGCCTTCGGTCGCAGTTCGGGAGCCGCGATCGTGCAGGCACCGCGAGTCCTGCCCCGCGTGATCCGGCTACCCCGCGAACTTGGCGATGTCGAGTACGCCTTCGTCTTCCTGTCCTCGATCCTGCACGAGTTTGTGCACGAGTTGTTCTCCGGAA…
EU433212	CGCATGCCCTCGTCAAGGAGCAGTACCAGTTGCTCAATGAAGAGATCCTGCCGCAGCTCGCCACCGAAGGCATCCGCTTCGTCAAGCGCTCCGAATGGAACGACGCTCAGCGCGAGTGGATCAAGGGTTTCTTCTTCCGCGAAGTGATGCCGGTGATTACCCCGATCGGCCTTGATCCCTCGCATCCTTTTCCGCGCGTACTCAACAAGAGTCTCAATTTCGCCGTCGAACTCGAGGGTCGCGATGCCTTCGGTCGCAGTTCGGGAGCCGCGATCGTGCAGGCACCGCGAGTCCTGCCCCGCGTGATCCGGCTACCCCGCGAACTTGGCGATGTCGAGTACGCCTTCGTCTTCCTGTCCTCGATCCTGCACGAGTTTGTGCACGAGTTGTTCTCCGGAA…
EU433214	CGCATGCCCTCGTCAAGGAGCAGTACCAGTTGCTCAATGAAGAGATCCTGCCGCAGCTCGCCACCGAAGGCATCCGCTTCGTCAAGCGCTCCGAATGGAACGACGCTCAGCGCGAGTGGATCAAGGGTTTCTTCTTCCGCGAAGTGATGCCGGTGATTACCCCGATCGGCCTTGATCCCTCGCATCCTTTTCCGCGCGTACTCAACAAGAGTCTCAATTTCGCCGTCGAACTCGAGGGTCGCGATGCCTTCGGTCGCAGTTCGGGAGCCGCGATCGTGCAGGCACCGCGAGTCCTGCCCCGCGTGATCCGGCTACCCCGCGAACTTGGCGATGTCGAGTACGCCTTCGTCTTCCTGTCCTCGATCCTGCACGAGTTTGTGCACGAGTTGTTCTCCGGAA…
EU433217	CGCATGCCCTCGTCAAGGAGCAGTACCAGTTGCTCAATGAAGAGATCCTGCCGCAGCTCGCCACCGAAGGCATCCGCTTCGTCAAGCGCTCCGAATGGAACGACGCTCAGCGCGAGTGGATCAAGGGTTTCTTCTTCCGCGAAGTGATGCCGGTGATTACCCCGATCGGCCTTGATCCCTCGCATCCTTTTCCGCGCGTACTCAACAAGAGTCTCAATTTCGCCGTCGAACTCGAGGGTCGCGATGCCTTCGGTCGCAGTTCGGGAGCCGCGATCGTGCAGGCACCGCGAGTCCTGCCCCGCGTGATCCGGCTACCCCGCGAACTTGGCGATGTCGAGTACGCCTTCGTCTTCCTGTCCTCGATCCTGCACGAGTTTGTGCACGAGTTGTTCTCCGGAA…
EU433220	CGCATGCCCTCGTCAAGGAGCAGTACCAGTTGCTCAATGAAGAGATCCTGCCGCAGCTCGCCACCGAAGGCATCCGCTTCGTCAAGCGCTCCGAATGGAACGACGCTCAGCGCGAGTGGATCAAGGGTTTCTTCTTCCGCGAAGTGATGCCGGTGATTACCCCGATCGGCCTTGATCCCTCGCATCCTTTTCCGCGCGTACTCAACAAGAGTCTCAATTTCGCCGTCGAACTCGAGGGTCGCGATGCCTTCGGTCGCAGTTCGGGAGCCGCGATCGTGCAGGCACCGCGAGTCCTGCCCCGCGTGATCCGGCTACCCCGCGAACTTGGCGATGTCGAGTACGCCTTCGTCTTCCTGTCCTCGATCCTGCACGAGTTTGTGCACGAGTTGTTCTCCGGAA…
EU433221	CGCATGCCCTCGTCAAGGAGCAGTACCAGTTGCTCAATGAGGAGATCCTGCCGCAGCTCGCCACCGAAGGCATCCGCTTCGTCAAGCGCTCCGAATGGAACGACGCTCAGCGCGAGTGGATCAAGGGTTTCTTCTTCCGCGAAGTGATGCCGGTGATTACCCCGATCGGCCTCGATCCCTCGCATCCTTTTCCGCGCGTACTCAACAAGAGCCTCAATTTCGCCGTCGAACTCGAGGGTCGCGATGCCTTCGGTCGCAGCTCCGGAGCCGCGATCGTGCAGGCACCGCGAGTCCTGCCCCGAGTGATCCGGCTACCCCGCGAACTTGGCGATGTCGAGTACGCCTTCGTCTTCCTGTCCTCGATCCTGCACGAGTTTGTGCACGAGTTGTTCTCCGGAA…
EU433224	CGCATGCCCTCGTCAAGGAGCAGTACCAGTTGCTCAATGAAGAGATCCTGCCGCAGCTCGCCACCGAAGGCATCCGCTTCGTCAAGCGCTCCGAATGGAACGACGCTCAGCGCGAGTGGATCAAGGGTTTCTTCTTCCGCGAAGTGATGCCGGTGATTACCCCGATCGGCCTTGATCCCTCGCATCCTTTTCCGCGCGTACTCAACAAGAGTCTCAATTTCGCCGTCGAACTCGAGGGCCGCGATGCCTTCGGTCGCAGTTCGGGAGCCGCGATCGTGCAGGCACCGCGAGTCCTGCCCCGCGTGATCCGGCTACCCCGCGAACTTGGCGATGTCGAGTACGCCTTCGTCTTCCTGTCCTCGATCCTGCACGAGTTTGTGCACGAGTTGTTCTCCGGAA…
EU433226	CGCATGCCCTCGTCAAGGAGCAGTACCAGTTGCTCAATGAGGAGATCCTGCCGCAGCTCGCCACCGAAGGCATCCGCTTCGTCAAGCGCTCCGAATGGAACGACGCTCAGCGCGAGTGGATCAAGGGTTTCTTCTTCCGCGAAGTGATGCCGGTGATTACCCCGATCGGCCTCGATCCCTCGCATCCTTTTCCGCGCGTACTCAACAAGAGCCTCAATTTCGCCGTCGAACTCGAGGGTCGCGATGCCTTCGGTCGCAGCTCCGGAGCCGCGATCGTGCAGGCACCGCGAGTCCTGCCCCGAGTGATCCGGCTACCCCGCGAACTTGGCGATGTCGAGTACGCCTTCGTCTTCCTGTCCTCGATCCTGCACGAGTTTGTGCACGAGTTGTTCTCCGGAA…
EU433227	CGCATGCCCTCGTCAAGGAGCAGTACCAGTTGCTCAATGAAGAGATCCTGCCGCAGCTCGCCACCGAAGGCATCCGCTTCGTCAAGCGCTCCGAATGGAACGACGCTCAGCGCGAGTGGATCAAGGGTTTCTTCTTCCGCGAAGTGATGCCGGTGATTACTCCGATCGGCCTCGATCCCTCGCATCCTTTTCCGCGCGTACTCAACAAGAGTCTCAATTTCGCCGTCGAACTCGAGGGTCGCGATGCCTTCGGTCGCAGTTCGGGAGCCGCGATCGTGCAGGCACCGCGAGTCCTGCCCCGCGTGATCCGGCTACCCCGCGAACTTGGCGATGTCGAGTACGCCTTCGTCTTCCTGTCCTCGATCCTGCACGAGTTTGTGCACGAGTTGTTCTCCGGAA…
EU433228	CGCATGCCCTCGTCAAGGAGCAGTACCAGTTGCTCAATGAAGAGATCCTGCCGCAGCTCGCCACCGAAGGCATCCGCTTCGTCAAGCGCTCCGAATGGAACGACGCTCAGCGCGAGTGGATCAAGGGTTTCTTCTTCCGCGAAGTGATGCCGGTGATTACCCCGATCGGCCTTGATCCCTCGCATCCTTTTCCGCGCGTACTCAACAAGAGTCTCAATTTCGCCGTCGAACTCGAGGGTCGCGATGCCTTCGGTCGCAGTTCGGGAGCCGCGATCGTGCAGGCACCGCGAGTCCTGCCCCGCGTGATCCGGCTACCCCGCGAACTTGGCGATGTCGAGTACGCCTTCGTCTTCCTGTCCTCGATCCTGCACGAGTTTGTGCACGAGTTGTTCTCCGGAA…
EU433229	CGCATGCCCTCGTCAAGGAGCAGTACCAGTTGCTCAATGAAGAGATCCTGCCGCAGCTCGCCACCGAAGGCATCCGCTTCGTCAAGCGCTCCGAATGGAACGACGCTCAGCGCGAGTGGATCAAGGGTTTCTTCTTCCGCGAAGTGATGCCGGTGATTACTCCGATCGGCCTCGATCCCTCGCATCCTTTTCCGCGCGTACTCAACAAGAGTCTCAATTTCGCCGTCGAACTCGAGGGTCGCGATGCCTTCGGTCGCAGTTCGGGAGCCGCGATCGTGCAGGCACCGCGAGTCCTGCCCCGCGTGATCCGGCTACCCCGCGAACTTGGCGATGTCGAGTACGCCTTCGTCTTCCTGTCCTCGATCCTGCACGAGTTTGTGCACGAGTTGTTCTCCGGAA…
EU433230	CGCATGCCCTCGTCAAGGAGCAGTACCAGTTGCTCTATGAAGAGATCCTGCCGCAGCTCGCCACCGAAGGCATCCGCTTCGTCAAGCGCTCCGAATGGAACGACGCTCAGCGCGAGTGGATCAAGGGTTTCTTCTTCCGCGAAGTGATGCCGGTGATTACCCCGATCGGCCTTGATCCCTCGCATCCTTTTCCGCGCGTACTCAACAAGAGTCTCAATTTCGCCGTCGAACTCGAGGGTCGCGATGCCTTCGGTCGCAGTTCGGGAGCCGCGATCGTGCAGGCACCGCGAGTCCTGCCCCGCGTGATCCGGCTACCCCGCGAACTTGGCGATGTCGAGTACGCCTTCGTCTTCCTGTCCTCGATCCTGCACGAGTTTGTGCACGAGTTGTTCTCCGGAA…
EU433232	CGCATGCCCTCGTCAAGGAGCAGTACCAGTTGCTCAATGAGGAGATCCTGCCGCAGCTCGCCACCGAAGGCATCCGCTTCGTCAAGCGCTCCGAATGGAACGACGCTCAGCGCGAGTGGATCAAGGGTTTCTTCTTCCGCGAAGTGATGCCGGTGATTACCCCGATCGGCCTCGATCCCTCGCATCCTTTTCCGCGCGTACTCAACAAGAGCCTCAATTTCGCCGTCGAACTCGAGGGTCGCGATGCCTTCGGTCGCAGCTCCGGAGCCGCGATCGTGCAGGCGCCGCGAGTCCTGCCCCGCGTGATCCGGCTACCCCGCGAACTTGGCGATGTCGAGTACGCCTTCGTCTTCCTGTCCTCGATCCTGCACGAGTTTGTGCACGAGTTGTTCTCCGGAA…
EU433233	CGCATGCCCTCGTCAAGGAGCAGTACCAGTTGCTCAATGAAGAGATCCTGCCGCAGCTCGCCACCGAAGGCATCCGCTTCGTCAAGCGCTCCGAATGGAACGACGCTCAGCGCGAGTGGATCAAGGGTTTCTTCTTCCGCGAAGTGATGCCGGTGATTACCCCGATCGGCCTTGATCCCTCGCATCCTTTTCCGCGCGTACTCAACAAGAGTCTCAATTTCGCCGTCGAACTCGAGGGTCGCGATGCCTTCGGTCGCAGTTCGGGAGCCGCGATCGTGCAGGCACCGCGAGTCCTGCCCCGCGTGATCCGGCTACCCCGCGAACTTGGCGATGTCGAGTACGCCTTCGTCTTCCTGTCCTCGATCCTGCACGAGTTTGTGCACGAGTTGTTCTCCGGAA…
EU433234	CGCATGCCCTCGTCAAGGAGCAGTACCAGTTGCTCAATGAAGAGATCCTGCCGCAGCTCGCCACCGAAGGCATCCGCTTCGTCAAGCGCTCCGAATGGAACGACGCTCAGCGCGAGTGGATCAAGGGTTTCTTCTTCCGCGAAGTGATGCCGGTGATTACCCCGATCGGCCTTGATCCCTCGCATCCTTTTCCGCGCGTACTCAACAAGAGTCTCAATTTCGCCGTCGAACTCGAGGGTCGCGATGCCTTCGGTCGCAGTTCGGGAGCCGCGATCGTGCAGGCACCGCGAGTCCTGCCCCGCGTGATCCGGCTACCCCGCGAACTTGGCGATGTCGAGTACGCCTTCGTCTTCCTGTCCTCGATCCTGCACGAGTTTGTGCACGAGTTGTTCTCCGGAA…
EU433235	CGCATGCCCTCGTCAAGGAGCAGTACCAGTTGCTCAATGAAGAGATCCTGCCGCAGCTCGCCACCGAAGGCATCCGCTTCGTCAAGCGCTCCGAATGGAACGACGCTCAGCGCGAGTGGATCAAGGGTTTCTTCTTCCGCGAAGTGATGCCGGTGATTACTCCGATCGGCCTCGATCCCTCGCATCCTTTTCCGCGCGTACTCAACAAGAGTCTCAATTTCGCCGTCGAACTCGAGGGTCGCGATGCCTTCGGTCGCAGTTCGGGAGCCGCGATCGTGCAGGCACCGCGAGTCCTGCCCCGCGTGATCCGGCTACCCCGCGAACTTGGCGATGTCGAGTACGCCTTCGTCTTCCTGTCCTCGATCCTGCACGAGTTTGTGCACGAGTTGTTCTCCGGAA…
EU433237	CGCATGCCCTCGTCAAGGAGCAGTACCAGTTGCTCAATGAAGAGATCCTGCCGCAGCTCGCCACCGAAGGCATCCGCTTCGTCAAGCGCTCCGAATGGAACGACGCTCAGCGCGAGTGGATCAAGGGTTTCTTCTTCCGCGAAGTGATGCCGGTGATTACTCCGATCGGCCTCGATCCCTCGCATCCTTTTCCGCGCGTACTCAACAAGAGTCTCAATTTCGCCGTCGAACTCGAGGGTCGCGATGCCTTCGGTCGCAGTTCGGGAGCCGCGATCGTGCAGGCACCGCGAGTCCTGCCCCGCGTGATCCGGCTACCCCGCGAACTTGGCGATGTCGAGTACGCCTTCGTCTTCCTGTCCTCGATCCTGCACGAGTTTGTGCACGAGTTGTTCTCCGGAA…
EU433238	CGCATGCCCTCGTCAAGGAGCAGTACCAGTTGCTCAATGAAGAGATCCTGCCGCAGCTCGCCACCGAAGGCATCCGCTTCGTCAAGCGCTCCGAATGGAACGACGCTCAGCGCGAGTGGATCAAGGGTTTCTTCTTCCGCGAAGTGATGCCGGTGATTACCCCGATCGGCCTTGATCCCTCGCATCCTTTTCCGCGCGTACTCAACAAGAGTCTCAATTTCGCCGTCGAACTCGAGGGTCGCGATGCCTTCGGTCGCAGTTCGGGAGCCGCGATCGTGCAGGCACCGCGAGTCCTGCCCCGCGTGATCCGGCTACCCCGCGAACTTGGCGATGTCGAGTACGCCTTCGTCTTCCTGTCCTCGATCCTGCACGAGTTTGTGCACGAGTTGTTCTCCGGAA…
EU433240	CGCATGCCCTCGTCAAGGAGCAGTACCAGTTGCTCAATGAGGAGATCCTGCCGCAGCTCGCCACCGAAGGCATCCGCTTCGTCAAGCGCTCCGAATGGAACGACGCTCAGCGCGAGTGGATCAAGGGTTTCTTCTTCCGCGAAGTGATGCCGGTGATTACCCCGATCGGCCTCGATCCCTCGCATCCTTTTCCGCGCGTACTCAACAAGAGCCTCAATTTCGCCGTCGAACTCGAGGGTCGCGATGCCTTCGGTCGCAGCTCCGGAGCCGCGATCGTGCAGGCGCCGCGAGTCCTGCCCCGCGTGATCCGGCTACCCCGCGAACTTGGCGATGTCGAGTACGCCTTCGTCTTCCTGTCCTCGATCCTGCACGAGTTTGTGCACGAGTTGTTCTCCGGAA…
EU433241	CGCATGCCCTCGTCAAGGAGCAGTACCAGTTGCTCAATGAAGAGATCCTGCCGCAGCTCGCCACCGAAGGCATCCGCTTCGTCAAGCGCTCCGAATGGAACGACGCTCAGCGCGAGTGGATCAAGGGTTTCTTCTTCCGCGAAGTGATGCCGGTGATTACCCCGATCGGCCTTGATCCCTCGCATCCTTTTCCGCGCGTACTCAACAAGAGTCTCAATTTCGCCGTCGAACTCGAGGGTCGCGATGCCTTCGGTCGCAGTTCGGGAGCCGCGATCGTGCAGGCACCGCGAGTCCTGCCCCGCGTGATCCGGCTACCCCGCGAACTTGGCGATGTCGAGTACGCCTTCGTCTTCCTGTCCTCGATCCTGCACGAGTTTGTGCACGAGTTGTTCTCCGGAA…
EU433249	CGCATGCCCTCGTCAAGGAGCAGTACCAGTTGCTCAATGAAGAGATCCTGCCGCAGCTCGCCACCGAAGGCATCCGCTTCGTCAAGCGCTCCGAATGGAACGACGCTCAGCGCGAGTGGATCAAGGGTTTCTTCTTCCGCGAAGTGATGCCGGTGATTACCCCGATCGGCCTTGATCCCTCGCATCCTTTTCCGCGCGTACTCAACAAGAGTCTCAATTTCGCCGTCGAACTCGAGGGTCGCGATGCCTTCGGTCGCAGTTCGGGAGCCGCGATCGTGCAGGCACCGCGAGTCCTGCCCCGCGTGATCCGGCTACCCCGCGAACTTGGCGATGTCGAGTACGCCTTCGTCTTCCTGTCCTCGATCCTGCACGAGTTTGTGCACGAGTTGTTCTCCGGAA…
EU433250	CGCATGCCCTCGTCAAGGAGCAGTACCAGTTGCTCAATGAAGAGATCCTGCCGCAGCTCGCCACCGAAGGCATCCGCTTCGTCAAGCGCTCCGAATGGAACGACGCTCAGCGCGAGTGGATCAAGGGTTTCTTCTTCCGCGAAGTGATGCCGGTGATTACCCCGATCGGCCTTGATCCCTCGCATCCTTTTCCGCGCGTACTCAACAAGAGTCTCAATTTCGCCGTCGAACTCGAGGGTCGCGATGCCTTCGGTCGCAGTTCGGGAGCCGCGATCGTGCAGGCACCGCGAGTCCTGCCCCGCGTGATCCGGCTACCCCGCGAACTTGGCGATGTCGAGTACGCCTTCGTCTTCCTGTCCTCGATCCTGCACGAGTTTGTGCACGAGTTGTTCTCCGGAA…
EU433251	CGCATGCCCTCGTCAAGGAGCAGTACCAGTTGCTCAATGAGGAGATCCTGCCGCAGCTCGCCACCGAAGGCATCCGCTTCGTCAAGCGCTCCGAATGGAACGACGCTCAGCGCGAGTGGATCAAGGGTTTCTTCTTCCGCGAAGTGATGCCGGTGATTACCCCGATCGGCCTCGATCCCTCGCATCCTTTTCCGCGCGTACTCAACAAGAGCCTCAATTTCGCCGTCGAACTCGAGGGTCGCGATGCCTTCGGTCGCAGCTCCGGAGCCGCGATCGTGCAGGCGCCGCGAGTCCTGCCCCGCGTGATCCGGCTACCCCGCGAACTTGGCGATGTCGAGTACGCCTTCGTCTTCCTGTCCTCGATCCTGCACGAGTTTGTGCACGAGTTGTTCTCCGGAA…
EU433256	CGCATGCCCTCGTCAAGGAGCAGTACCAGTTGCTCAATGAAGAGATCCTGCCGCAGCTCGCCACCGAAGGCATCCGCTTCGTCAAGCGCTCCGAATGGAACGACGCTCAGCGCGAGTGGATCAAGGGTTTCTTCTTCCGCGAAGTGATGCCGGTGATTACCCCGATCGGCCTTGATCCCTCGCATCCTTTTCCGCGCGTACTCAACAAGAGTCTCAATTTCGCCGTCGAACTCGAGGGTCGCGATGCCTTCGGTCGCAGTTCGGGAGCCGCGATCGTGCAGGCACCGCGAGTCCTGCCCCGCGTGATCCGGCTACCCCGCGAACTTGGCGATGTCGAGTACGCCTTCGTCTTCCTGTCCTCGATCCTGCACGAGTTTGTGCACGAGTTGTTCTCCGGAA…
EU433261	CGCATGCCCTCGTCAAGGAGCAGTACCAGTTGCTCAATGAGGAGATCCTGCCGCAGCTCGCCACCGAAGGCATCCGCTTCGTCAAGCGCTCCGAATGGAACGACGCTCAGCGCGAGTGGATCAAGGGTTTCTTCTTCCGCGAAGTGATGCCGGTGATTACCCCGATCGGCCTCGATCCCTCGCATCCTTTTCCGCGCGTACTCAACAAGAGCCTCAATTTCGCCGTCGAACTCGAGGGTCGCGATGCCTTCGGTCGCAGCTCCGGAGCCGCGATCGTGCAGGCGCCGCGAGTCCTGCCCCGCGTGATCCGGCTACCCCGCGAACTTGGCGATGTCGAGTACGCCTTCGTCTTCCTGTCCTCGATCCTGCACGAGTTTGTGCACGAGTTGTTCTCCGGAA…
EU433265	CGCATGCCCTCGTCAAGGAGCAGTACCAGTTGCTCAATGAAGAGATCCTGCCGCAGCTCGCCACCGAAGGCATCCGCTTCGTCAAGCGCTCCGAATGGAACGACGCTCAGCGCGAGTGGATCAAGGGTTTCTTCTTCCGCGAAGTGATGCCGGTGATTACCCCGATCGGCCTTGATCCCTCGCATCCTTTTCCGCGCGTACTCAACAAGAGTCTCAATTTCGCCGTCGAACTCGAGGGTCGCGATGCCTTCGGTCGCAGTTCGGGAGCCGCGATCGTGCAGGCACCGCGAGTCCTGCCCCGCGTGATCCGGCTACCCCGCGAACTTGGCGATGTCGAGTACGCCTTCGTCTTCCTGTCCTCGATCCTGCACGAGTTTGTGCACGAGTTGTTCTCCGGAA…
EU433266	CGCATGCCCTCGTCAAGGAGCAGTACCAGTTGCTCAATGAGGAGATCCTGCCGCAGCTCGCCACCGAAGGCATCCGCTTCGTCAAGCGCTCCGAATGGAACGACGCTCAGCGCGAGTGGATCAAGGGTTTCTTCTTCCGCGAAGTGATGCCGGTGATTACCCCGATCGGCCTCGATCCCTCGCATCCTTTTCCGCGCGTACTCAACAAGAGCCTCAATTTCGCCGTCGAACTCGAGGGTCGCGATGCCTTCGGTCGCAGCTCCGGAGCCGCGATCGTGCAGGCGCCGCGAGTCCTGCCCCGCGTGATCCGGCTACCCCGCGAACTTGGCGATGTCGAGTACGCCTTCGTCTTCCTGTCCTCGATCCTGCACGAGTTTGTGCACGAGTTGTTCTCCGGAA…
EU433269	CGCATGCCCTCGTCAAGGAGCAGTACCAGTTGCTCAATGAAGAGATCCTGCCGCAGCTCGCCACCGAAGGCATCCGCTTCGTCAAGCGCTCCGAATGGAACGACGCTCAGCGCGAGTGGATCAAGGGTTTCTTCTTCCGCGAAGTGATGCCGGTGATTACCCCGATCGGCCTTGATCCCTCGCATCCTTTTCCGCGCGTACTCAACAAGAGTCTCAATTTCGCCGTCGAACTCGAGGGTCGCGATGCCTTCGGTCGCAGTTCGGGAGCCGCGATCGTGCAGGCACCGCGAGTCCTGCCCCGCGTGATCCGGCTACCCCGCGAACTTGGCGATGTCGAGTACGCCTTCGTCTTCCTGTCCTCGATCCTGCACGAGTTTGTGCACGAGTTGTTCTCCGGAA…
EU433270	CGCATGCCCTCGTCAAGGAGCAGTACCAGTTGCTCAATGAAGAGATCCTGCCGCAGCTCGCCACCGAAGGCATCCGCTTCGTCAAGCGCTCCGAATGGAACGACGCTCAGCGCGAGTGGATCAAGGGTTTCTTCTTCCGCGAAGTGATGCCGGTGATTACCCCGATCGGCCTTGATCCCTCGCATCCTTTTCCGCGCGTACTCAACAAGAGTCTCAATTTCGCCGTCGAACTCGAGGGTCGCGATGCCTTCGGTCGCAGTTCGGGAGCCGCGATCGTGCAGGCACCGCGAGTCCTGCCCCGCGTGATCCGGCTACCCCGCGAACTTGGCGATGTCGAGTACGCCTTCGTCTTCCTGTCCTCGATCCTGCACGAGTTTGTGCACGAGTTGTTCTCCGGAA…
EU433272	CGCATGCCCTCGTCAAGGAGCAGTACCAGTTGCTCAATGAAGAGATCCTGCCGCAGCTCGCCACCGAAGGCATCCGCTTCGTCAAGCGCTCCGAATGGAACGACGCTCAGCGCGAGTGGATCAAGGGTTTCTTCTTCCGCGAAGTGATGCCGGTGATTACCCCGATCGGCCTTGATCCCTCGCATCCTTTTCCGCGCGTACTCAACAAGAGTCTCAATTTCGCCGTCGAACTCGAGGGTCGCGATGCCTTCGGTCGCAGTTCGGGAGCCGCGATCGTGCAGGCACCGCGAGTCCTGCCCCGCGTGATCCGGCTACCCCGCGAACTTGGCGATGTCGAGTACGCCTTCGTCTTCCTGTCCTCGATCCTGCACGAGTTTGTGCACGAGTTGTTCTCCGGAA…
EU433281	CGCATGCCCTCGTCAAGGAGCAGTACCAGTTGCTCAATGAAGAGATCCTGCCGCAGCTCGCCACCGAAGGCATCCGCTTCGTCAAGCGCTCCGAATGGAACGACGCTCAGCGCGAGTGGATCAAGGGTTTCTTCTTCCGCGAAGTGATGCCGGTGATTACCCCGATCGGCCTTGATCCCTCGCATCCTTTTCCGCGCGTACTCAACAAGAGTCTCAATTTCGCCGTCGAACTCGAGGGTCGCGATGCCTTCGGTCGCAGTTCGGGAGCCGCGATCGTGCAGGCACCGCGAGTCCTGCCCCGCGTGATCCGGCTACCCCGCGAACTTGGCGATGTCGAGTACGCCTTCGTCTTCCTGTCCTCGATCCTGCACGAGTTTGTGCACGAGTTGTTCTCCGGAA…
EU433283	CGCATGCCCTCGTCAAGGAGCAGTACCAGTTGCTCAATGAAGAGATCCTGCCGCAGCTCGCCACCGAAGGCATCCGCTTCGTCAAGCGCTCCGAATGGAACGACGCTCAGCGCGAGTGGATCAAGGGTTTCTTCTTCCGCGAAGTGATGCCGGTGATTACCCCGATCGGCCTTGATCCCTCGCATCCTTTTCCGCGCGTACTCAACAAGAGTCTCAATTTCGCCGTCGAACTCGAGGGTCGCGATGCCTTCGGTCGCAGTTCGGGAGCCGCGATCGTGCAGGCACCGCGAGTCCTGCCCCGCGTGATCCGGCTACCCCGCGAACTTGGCGATGTCGAGTACGCCTTCGTCTTCCTGTCCTCGATCCTGCACGAGTTTGTGCACGAGTTGTTCTCCGGAA…
EU433285	CGCATGCCCTCGTCAAGGAGCAGTACCAGTTGCTCAATGAAGAGATCCTGCCGCAGCTCGCCACCGAAGGCATCCGCTTCGTCAAGCGCTCCGAATGGAACGACGCTCAGCGCGAGTGGATCAAGGGTTTCTTCTTCCGCGAAGTGATGCCGGTGATTACCCCGATCGGCCTTGATCCCTCGCATCCTTTTCCGCGCGTACTCAACAAGAGTCTCAATTTCGCCGTCGAACTCGAGGGTCGCGATGCCTTCGGTCGCAGTTCGGGAGCCGCGATCGTGCAGGCACCGCGAGTCCTGCCCCGCGTGATCCGGCTACCCCGCGAACTTGGCGATGTCGAGTACGCCTTCGTCTTCCTGTCCTCGATCCTGCACGAGTTTGTGCACGAGTTGTTCTCCGGAA…
EU433288	CGCATGCCCTCGTCAAGGAGCAGTACCAGTTGCTCAATGAAGAGATCCTGCCGCAGCTCGCCACCGAAGGCATCCGCTTCGTCAAGCGCTCCGAATGGAACGACGCTCAGCGCGAGTGGATCAAGGGTTTCTTCTTCCGCGAAGTGATGCCGGTGATTACTCCGATCGGCCTCGATCCCTCGCATCCTTTTCCGCGCGTACTCAACAAGAGTCTCAATTTCGCCGTCGAACTCGAGGGTCGCGATGCCTTCGGTCGCAGTTCGGGAGCCGCGATCGTGCAGGCACCGCGAGTCCTGCCCCGCGTGATCCGGCTACCCCGCGAACTTGGCGATGTCGAGTACGCCTTCGTCTTCCTGTCCTCGATCCTGCACGAGTTTGTGCACGAGTTGTTCTCCGGAA…
EU432585	TTCATTCCATCGTCAAGGAACAGTATGCGCTGCTCAACGAAGAGATCCTCCCGCAACTTGCCACCGAGGGCATCCGCTTCCTCAAACGTGGGGACTGGAACGACGCGCAGCGCGAATGGATTCGGGATTTCTTCTTTCGGGAAGTGATGCCGGTGATCACCCCGATTGGTCTCGACCCATCGCATCCCTTCCCGCGGGTGCTCAACAAGAGTCTCAATTTCGCCGTCGAACTCGAAGGCCGCGATGCCTTCGGCCGCAGTTCAGGCGCTGCCATCGTACAGGCGCCGCGGGTCCTGCCGCGCGTCATCCGGCTGCCGCGCGAACTCGGCGACAGTGAGTACGCCTTCGTTTTTCTGTCTTCGATTCTGCACGAGTTCGTGCACGAGTTGTTCGCCGGAA…
EU432586	TTCATTCCATCGTCAAGGAACAGTATGCGCTGCTCAACGAAGAGATCCTCCCGCAACTTGCCACCGAGGGCATCCGCTTCCTCAAACGTGGGGACTGGAACGACGCGCAGCGCGAATGGATTCGGGATTTCTTCTTTCGGGAAGTGATGCCGGTGATCACCCCGATTGGTCTCGACCCATCGCATCCCTTCCCGCGGGTGCTCAACAAGAGTCTCAATTTCGCCGTCGAACTCGAAGGCCGCGATGCCTTCGGCCGCAGTTCAGGCGCTGCCATCGTACAGGCGCCGCGGGTCCTGCCGCGCGTCATCCGGCTGCCGCGCGAACTCGGCGACAGTGAGTACGCCTTCGTTTTTCTGTCTTCGATTCTGCACGAGTTCGTGCACGAGTTGTTCGCCGGAA…
EU432590	TTCATTCCATCGTCAAGGAACAGTATGCGCTGCTCAACGAAGAGATCCTCCCGCAACTTGCCACCGAGGGCATCCGCTTCCTCAAACGTGGGGACTGGAACGACGCGCAGCGCGAATGGATTCGGGATTTCTTCTTTCGGGAAGTGATGCCGGTGATCACCCCGATTGGTCTCGACCCATCGCATCCCTTCCCGCGGGTGCTCAACAAGAGTCTCAATTTCGCCGTCGAACTCGAAGGCCGCGATGCCTTCGGCCGCAGTTCAGGCGCTGCCATCGTACAGGCGCCGCGGGTCCTGCCGCGCGTCATCCGGCTGCCGCGCGAACTCGGCGACAGTGAGTACGCCTTCGTTTTTCTGTCTTCGATTCTGCACGAGTTCGTGCACGAGTTGTTCGCCGGAA…
EU432594	TTCACGCGATCGTCAAGGAGCAGTACGCGCTGCTCAACGAAGAGATCCTGCCACAACTGGCCACTGAAGGCATCCGCTTCCTGAAACGCGGGGACTGGAACGACGCGCAGCGTGAATGGATCCGCGGCTTCTTCTTCCGCGAAGTCATGCCGGTGATCACGCCGATCGGCCTTGATCCCTCACACCCGTTCCCACGGGTACTCAACAAGAGTCTCAATTTCGCCGTCGAACTCGAAGGCCGTGACGCCTTCGGTCGCAGTTCAGGCGCTGCCATCGTACAAGCGCCACGGGTTCTGCCGCGCGTCATCCGGCTGCCACGCGAACTCGGCGACTGTGAGTACGCCTTCGTTTTTCTGTCGTCGATTCTGCACGAGTTTGTACACGAGTTGTTCGCCGGAA…
EU432595	TTCATTCCATCGTCAAGGAACAGTATGCGCTGCTCAACGAAGAGATCCTCCCGCAACTTGCCACCGAGGGCATCCGCTTCCTCAAACGTGGGGACTGGAACGACGCGCAGCGCGAATGGATTCGGGATTTCTTCTTTCGGGAAGTGATGCCGGTGATCACCCCGATTGGTCTCGACCCATCGCATCCCTTCCCGCGGGTGCTCAACAAGAGTCTCAATTTCGCCGTCGAACTCGAAGGCCGCGATGCCTTCGGCCGCAGTTCAGGCGCTGCCATCGTACAGGCGCCGCGGGTCCTGCCGCGCGTCATCCGGCTGCCGCGCGAACTCGGCGACAGTGAGTACGCCTTCGTTTTTCTGTCTTCGATTCTGCACGAGTTCGTGCACGAGTTGTTCGCCGGAA…
EU432596	TTCATTCCATCGTCAAGGAACAGTATGCGCTGCTCAACGAAGAGATCCTCCCGCAACTTGCCACCGAGGGCATCCGCTTCCTCAAACGTGGGGACTGGAACGACGCGCAGCGCGAATGGATTCGGGATTTCTTCTTTCGGGAAGTGATGCCGGTGATCACCCCGATTGGTCTCGACCCATCGCATCCCTTCCCGCGGGTGCTCAACAAGAGTCTCAATTTCGCCGTCGAACTCGAAGGCCGCGATGCCTTCGGCCGCAGTTCAGGCGCTGCCATCGTACAGGCGCCGCGGGTCCTGCCGCGCGTCATCCGGCTGCCGCGCGAACTCGGCGACAGTGAGTACGCCTTCGTTTTTCTGTCTTCGATTCTGCACGAGTTCGTGCACGAGTTGTTCGCCGGAA…
EU432597	TTCATTCCATCGTCAAGGAACAGTATGCGCTGCTCAACGAAGAGATCCTCCCGCAACTTGCCACCGAGGGCATCCGCTTCCTCAAACGTGGGGACTGGAACGACGCGCAGCGCGAATGGATTCGGGATTTCTTCTTTCGGGAAGTGATGCCGGTGATCACCCCGATTGGTCTCGACCCATCGCATCCCTTCCCGCGGGTGCTCAACAAGAGTCTCAATTTCGCCGTCGAACTCGAAGGCCGCGATGCCTTCGGCCGCAGTTCAGGCGCTGCCATCGTACAGGCGCCGCGGGTCCTGCCGCGCGTCATCCGGCTGCCGCGCGAACTCGGCGACAGTGAGTACGCCTTCGTTTTTCTGTCTTCGATTCTGCACGAGTTCGTGCACGAGTTGTTCGCCGGAA…
EU432598	TTCATTCCATCGTCAAGGAACAGTATGCGCTGCTCAACGAAGAGATCCTCCCGCAACTTGCCACCGAGGGCATCCGCTTCCTCAAACGTGGGGACTGGAACGACGCGCAGCGCGAATGGATTCGGGATTTCTTCTTTCGGGAAGTGATGCCGGTGATCACCCCGATTGGTCTCGACCCATCGCATCCCTTCCCGCGGGTGCTCAACAAGAGTCTCAATTTCGCCGTCGAACTCGAAGGCCGCGATGCCTTCGGCCGCAGTTCAGGCGCTGCCATCGTACAGGCGCCGCGGGTCCTGCCGCGCGTCATCCGGCTGCCGCGCGAACTCGGCGACAGTGAGTACGCCTTCGTTTTTCTGTCTTCGATTCTGCACGAGTTCGTGCACGAGTTGTTCGCCGGAA…
EU432599	TTCATTCCATCGTCAAGGAACAGTATGCGCTGCTCAACGAAGAGATCCTCCCGCAACTTGCCACCGAGGGCATCCGCTTCCTCAAACGTGGGGACTGGAACGACGCGCAGCGCGAATGGATTCGGGATTTCTTCTTTCGGGAAGTGATGCCGGTGATCACCCCGATTGGTCTCGACCCATCGCATCCCTTCCCGCGGGTGCTCAACAAGAGTCTCAATTTCGCCGTCGAACTCGAAGGCCGCGATGCCTTCGGCCGCAGTTCAGGCGCTGCCATCGTACAGGCGCCGCGGGTCCTGCCGCGCGTCATCCGGCTGCCGCGCGAACTCGGCGACAGTGAGTACGCCTTCGTTTTTCTGTCTTCGATTCTGCACGAGTTCGTGCACGAGTTGTTCGCCGGAA…
EU432600	TTCATTCCATCGTCAAGGAACAGTATGCGCTGCTCAACGAAGAGATCCTCCCGCAACTTGCCACCGAGGGCATCCGCTTCCTCAAACGTGGGGACTGGAACGACGCGCAGCGCGAATGGATTCGGGATTTCTTCTTTCGGGAAGTGATGCCGGTGATCACCCCGATTGGTCTCGACCCATCGCACCCCTTCCCGCGGGTGCTCAACAAGAGTCTCAATTTCGCCGTCGAACTCGAAGGCCGCGATGCCTTCGGCCGCAGTTCAGGCGCTGCCATCGTACAGGCGCCGCGGGTCCTGCCGCGCGTCATCCGGCTGCCGCGCGAACTCGGCGACAGTGAGTACGCCTTCGTTTTTCTGTCTTCGATTCTGCACGAGTTCGTGCACGAGTTGTTCGCCGGAA…
EU432601	TTCATTCCATCGTCAAGGAACAGTATGCGCTGCTCAACGAAGAGATCCTCCCGCAACTTGCCACCGAGGGCATCCGCTTCCTCAAACGTGGGGACTGGAACGACGCGCAGCGCGAATGGATTCGGGATTTCTTCTTTCGGGAAGTGATGCCGGTGATCACCCCGATTGGTCTCGACCCATCGCATCCCTTCCCGCGGGTGCTCAACAAGAGTCTCAATTTCGCCGTCGAACTCGAAGGCCGCGATGCCTTCGGCCGCAGTTCAGGCGCTGCCATCGTACAGGCGCCGCGGGTCCTGCCGCGCGTCATCCGGCTGCCGCGCGAACTCGGCGACAGTGAGTACGCCTTCGTTTTTCTGTCTTCGATTCTGCACGAGTTCGTGCACGAGCTGTTCGCCGGAA…
EU432603	TTCATTCCATCGTCAAGGAACAGTACGCGCTGCTCAACGAAGAGATCCTCCCGCAACTTGCCACCGAGGGCATCCGCTTCCTCAAACGTGGGGACTGGAACGACGCGCAGCGCGAATGGATTCGGGATTTCTTCTTTCGGGAAGTGATGCCGGTGATCACCCCGATTGGTCTCGACCCATCGCATCCCTTCCCGCGGGTGCTCAACAAGAGTCTCAATTTCGCCGTCGAACTCGAAGGCCGCGATGCCTTCGGCCGCAGTTCAGGCGCTGCCATCGTACAGGCGCCGCGGGTCCTGCCGCGCGTCATCCGGCTGCCGCGCGAACTCGGCGACAGTGAGTACGCCTTCGTTTTTCTGTCTTCGATTCTGCACGAGTTCGTGCACGAGTTGTTCGCCGGAA…
EU432606	TTCATTCCATCGTCAAGGAACAGTATGCGCTGCTCAACGAAGAGATCCTCCCGCAACTTGCCACCGAGGGCATCCGCTTCCTCAAACGTGGGGACTGGAACGACGCGCAGCGCGAATGGATTCGGGATTTCTTCTTTCGGGAAGTGATGCCGGTGATCACCCCGATTGGTCTCGACCCATCGCATCCCTTCCCGCGGGTGCTCAACAAGAGTCTCAATTTCGCCGTCGAACTCGAAGGCCGCGATGCCTTCGGCCGCAGTTCAGGCGCTGCCATCGTACAGGCGCCGCGGGTCCTGCCGCGCGTCATCCGGCTGCCGCGCGAACTCGGCGACAGTGAGTACGCCTTCGTTTTTCTGTCTTCGATTCTGCACGAGTTCGTGCACGAGTTGTTCGCCGGAA…
EU432608	TTCATTCCATCGTCAAGGAACAGTATGCGCTGCTCAACGAAGAGATCCTCCCGCAACTTGCCACCGAGGGCATCCGCTTCCTCAAACGTGGGGACTGGAACGACGCGCAGCGCGAATGGATTCGGGATTTCTTCTTTCGGGAAGTGATGCCGGTGATCACCCCGATTGGTCTCGACCCATCGCATCCCTTCCCGCGGGTGCTCAACAAGAGTCTCAATTTCGCCGTCGAACTCGAAGGCCGCGATGCCTTCGGCCGCAGTTCAGGCGCTGCCATCGTACAGGCGCCGCGGGTCCTGCCGCGCGTCATCCGGCTGCCGCGCGAACTCGGCGACAGTGAGTACGCCTTCGTTTTTCTGTCTTCGATTCTGCACGAGTTCGTGCACGAGTTGTTCGCCGGAA…
EU432613	TTCATTCCATCGTCAAGGAACAGTATGCGCTGCTCAACGAAGGGATCCTCCCGCAACTTGCCACCGAGGGCATCCGCTTCCTCAAACGTGGGGACTGGAACGACGCGCAGCGCGAATGGATTCGGGATTTCTTCTTTCGGGAAGTGATGCCGGTGATCACCCCGATTGGTCTCGACCCATCGCATCCCTTCCCGCGGGTGCTCAACAAGAGTCTCAATTTCGCCGTCGAACTCGAAGGCCGCGATGCCTTCGGCCGCAGTTCAGGCGCTGCCATCGTACAGGCGCCGCGGGTCCTGCCGCGCGTCATCCGGCTGCCGCGCGAACTCGGCGACAGTGAGTACGCCTTCGTTTTTCTGTCTTCGATTCTGCACGAGTTCGTGCACGAGTTGTTCGCCGGAA…
EU432617	TTCATTCCATCGTCAAGGAACAGTATGCGCTGCTCAACGAAGAGATCCTCCCGCAACTTGCCACCGAGGGCATCCGCTTCCTCAAACGTGGGGACTGGAACGACGCGCAGCGCGAATGGATTCGGGATTTCTTCTTTCGGGAAGTGATGCCGGTGATCACCCCGATTGGTCTCGACCCATCGCATCCCTTCCCGCGGGTGCTCAACAAGAGTCTCAATTTCGCCGTCGAACTCGAAGGCCGCGATGCCTTCGGCCGCAGTTCAGGCGCTGCCATCGTACAGGCGCCGCGGGTCCTGCCGCGCGTCATCCGGCTGCCGCGCGAACTCGGCGACAGTGAGTACGCCTTCGTTTTTCTGTCTTCGATTCTGCACGAGTTCGTGCACGAGTTGTTCGCCGGAA…
EU432632	TTCATTCCATCGTCAAGGAACAGTATGCGCTGCTCAACGAAGAGATCCTCCCGCAACTTGCCACCGAGGGCATCCGCTTCCTCAAACGTGGGGACTGGAACGACGCGCAGCGCGAATGGATTCGGGATTTCTTCTTTCGGGAAGTGATGCCGGTGATCACCCCGATTGGTCTCGACCCATCGCATCCCTTCCCGCGGGTGCTCAACAAGAGTCTCAATTTCGCCGTCGAACTCGAAGGCCGCGATGCCTTCGGCCGCAGTTCAGGCGCTGCCATCGTACAGGCGCCGCGGGTCCTGCCGCGCGTCATCCGGCTGCCGCGCGAACTCGGCGACAGTGAGTACGCCTTCGTTTTTCTGTCTTCGATTCTGCACGAGTTCGTGCACGAGTTGTTCGCCGGAA…
EU432731	TTCATTCCATCGTCAAGGAACAGTATGCGCTGCTCAACGAAGAGATCCTCCCGCAACTTGCCACCGAGGGCATCCGCTTCCTCAAACGTGGGGACTGGAACGACGCGCAGCGCGAATGGATTCGGGATTTCTTCTTTCGGGAAGTGATGCCGGTGATCACCCCGATTGGTCTCGACCCATCGCATCCCTTCCCGCGGGTGCTCAACAAGAGTCTCAATTTCGCCGTCGAACTCGAAGGCCGCGATGCCTTCGGCCGCAGTTCAGGCGCTGCCATCGTACAGGCGCCGCGGGTCCTGCCGCGCGTCATCCGGCTGCCGCGCGAACTCGGCGACAGTGAGTACGCCTTCGTTTTTCTGTCTTCGATTCTGCACGAGTTCGTGCACGAGTTGTTCGCCGGAA…
EU432739	ATTCCATCGNCAAGGAACAGTATGCGCTGCTCTTTGAAGAGATCCTCCCGCAACTTGCCACCGAGGGCATCCGCTTCCTCAAACGTGGGGACTGGAACGACGCGCAGCGCGAATGGATTCGGGATTTCTTCTTTCGGGAAGTGATGCCGGTGATCACCCCGATTGGTCTCGACCCATCGCATCCCTTCCCGCGGGTGCTCAACAAGAGTCTCAATTTCGCCGTCGAACTCGAAGGCCGCGATGCCTTCGGCCGCAGTTCAGGCGCTGCCATCGTACAGGCGCCGCGGGTCCTGCCGCGCGTCATCCGGCTGCCGCGCGAACTCGGCGACAGTGAGTACGCCTTCGTTTTTCTGTCTTCGATTCTGCACGAGTTCGTGCACGAGTTGTTCGCCGGAATGA…
EU432740	TTCATTCCATCGTCAAGGAACAGTATGCGCTGCTCAACGAAGAGATCCTCCCGCAACTTGCCACCGAGGGCATCCGCTTCCTCAAACGTGGGGACTGGAACGACGCGCAGCGCGAATGGATTCGGGACTTCTTCTTTCGGGAAGTGATGCCGGTGATCACCCCGATTGGTCTCGACCCATCGCATCCCTTTCCGCGGGTGCTCAACAAGAGTCTCAATTTCGCCGTCGAACTCGAAGGCCGCGATGCCTTCGGCCGCAGTTCAGGCGCTGCCATCGTACAGGCGCCGCGGGTCCTGCCGCGCGTCATCCGGCTGCCGCGCGAACTCGGCGACAGTGAGTACGCCTTCGTTTTTCTGTCTTCGATTCTGCACGAGTTCGTGCACGAGTTGTTCGCCGGAA…
EU432741	TTCATTCCATCGTCAAGGAACAGTATGCGCTGCTCAACGAAGAGATCCTCCCGCAACTTGCCACCGAGGGCATCCGCTTCCTCAAACGTGGGGACTGGAACGACGCGCAGCGCGAATGGATTCGGGATTTCTTCTTTCGGGAAGTGATGCCGGTGATCACCCCGATTGGTCTCGACCCATCGCATCCCTTCCCGCGGGTGCTCAACAAGAGTCTCAATTTCGCCGTCGAACTCGAAGGCCGCGATGCCTTCGGCCGCAGTTCAGGCGCTGCCATCGTACAGGCGCCGCGGGTCCTGCCGCGCGTCATCCGGCTGCCGCGCGAACTCGGCGACAGTGAGTACGCCTTCGTTTTTCTGTCTTCGATTCTGCACGAGTTCGTGCACGAGTTGTTCGCCGGAA…
EU432744	TTCATTCCATCGTCAAGGAACAGTATGCGCTGCTCAACGAAGAGATCCTCCCGCAACTTGCCACCGAGGGCATCCGCTTCCTCAAACGTGGGGACTGGAACGACGCGCAGCGCGAATGGATTCGGGATTTCTTCTTTCGGGAAGTGATGCCGGTGATCACCCCGATTGGTCTCGACCCATCGCATCCCTTCCCGCGGGTGCTCAACAAGAGTCTCAATTTCGCCGTCGAACTCGAAGGCCGCGATGCCTTCGGCCGCAGTTCAGGCGCTGCCATCGTACAGGCGCCGCGGGTCCTGCCGCGCGTCATCCGGCTGCCGCGCGAACTCGGCGACAGTGAGTACGCCTTCGTTTTTCTGTCTTCGATTCTGCACGAGTTCGTGCACGAGTTGTTCGCCGGAA…
EU432747	TTCATTCCATCGTCAAGGAACAGTATGCGCTGCTCAACGAAGAGATCCTCCCGCAACTTGCCACCGAGGGCATCCGCTTCCTCAAACGTGGGGACTGGAACGACGCGCGGCGCGAATGGATTCGGGATTTCTTCTTTCGGGAAGTGATGCCGGTGATCACCCCGATTGGTCTCGACCCATCGCATCCCTTCCCGCGGGTGCTCAACAAGAGTCTCAATTTCGCCGTCGAACTCGAAGGCCGCGATGCCTTCGGCCGCAGTTCAGGCGCTGCCATCGTACAGGCGCCGCGGGTCCTGCCGCGCGTCATCCGGCTGCCGCGCGAACTCGGCGACAGTGAGTACGCCTTCGTTTTTCTGTCTTCGATTCTGCACGAGTTCGTGCACGAGTTGTTCGCCGGAA…
EU432748	TTCATTCCATCGTCAAGGAACAGTATGCGCTGCTCAACGAAGAGATCCCCCCGCAACTTGCCACCGAGGGCATCCGCTTCCTCAAACGTGGGGACTGGAACGACGCGCAGCGCGAATGGATTCGGGATTTCTTCTTTCGGGAAGTGATGCCGGTGATCACCCCGATTGGTCTCGACCCATCGCATCCCTTCCCGCGGGTGCTCAACAAGAGTCTCAATTTCGCCGTCGAACTCGAAGGCCGCGATGCCTTCGGCCGCAGTTCAGGCGCTGCCATCGTACAGGCGCCGCGGGTCCTGCCGCGCGTCATCCGGCTGCCGCGCGAACTCGGCGACAGTGAGTACGCCTTCGTTTTTCTGTCTTCGATTCTGCACGAGTTCGTGCACGAGTTGTTCGCCGGAA…
EU432754	TTCATTCCATCGTCAAGGAACAGTATGCGCTGCTCAACGAAGAGATCCTCCCGCAACTTGCCACCGAGGGCATCCGCTTCCTCAAACGTGGGGACTGGAACGACGCGCAGCGCGAATGGATTCGGGATTTCTTCTTTCGGGAAGTGATGCCGGTGATCACCCCGATTGGTCTCGACCCATCGCATCCCTTCCCGCGGGTGCTCAACAAGAGTCTCAATTTCGCCGTCGAACTCGAAGGCCGCGATGCCTTCGGCCGCAGTTCAGGCGCTGCCATCGTACAGGCGCCGCGGGTCCTGCCGCGCGTCATCCGGCTGCCGCGCGAACTCGGCGACAGTGAGTACGCCTTCGTTTTTCTGTCTTCGATTCTGCACGAGTTCGTGCACGAGTTGTTCGCCGGAA…
EU432757	TTCATTCCATCGTCAAGGAACAGTATGCGCTGCTCAACGAAGAGATCCTCCCGCAACTTGCCACCGAGGGCATCCGCTTCCTCAAACGTGGGGACTGGAACGACGCGCGGCGCGAATGGATTCGGGATTTCTTCTTTCGGGAAGTGATGCCGGTGATCACCCCGATTGGTCTCGACCCATCGCATCCCTTCCCGCGGGTGCTCAACAAGAGTCTCAATTTCGCCGTCGAACTCGAAGGCCGCGATGCCTTCGGCCGCAGTTCAGGCGCTGCCATCGTACAGGCGCCGCGGGTCCTGCCGCGCGTCATCCGGCTGCCGCGCGAACTCGGCGACAGTGAGTACGCCTTCGTTTTTCTGTCTTCGATTCTGCACGAGTTCGTGCACGAGTTGTTCGCCGGAA…
EU432767	TTCATTCCATCGTCAAGGAACAGTATGCGCTGCTCAACGAAGAGATCCTCCCGCAACTTGCCACCGAGGGCATCCGCTTCCTCAAACGTGGGGACTGGAACGACGCGCAGCGCGAATGGATTCGGGATTTCTTCTTTCGGGAAGTGATGCCGGTGATCACCCCGATTGGTCTCGACCCATCGCATCCCTTCCCGCGGGTGCTCAACAAGAGTCTCAATTTCGCCGTCGAACTCGAAGGCCGCGATGCCTTCGGCCGCAGTTCAGGCGCTGCCATCGTACAGGCGCCGCGGGTCCTGCCGCGCGTCATCCGGCTGCCGCGCGAACTCGGCGACAGTGAGTACGCCTTCGTTTTTCTGTCTTCGATTCTGCACGAGTTCGTGCACGAGTTGTTCGCCGGAA…
EU432768	TTCATTCCATCGTCAAGGAACAGTATGCGCTGCTCAACGAAGAGATCCTCCCGCAACTTGCCACCGAGGGCATCCGCTTCCTCAAACGTGGGGACTGGAACGACGCGCAGCGCGAATGGATTCGGGATTTCTTCTTTCGGGAAGTGATGCCGGTGATCACCCCGATTGGTCTCGACCCATCGCATCCCTTCCCGCGGGTGCTCAACAAGAGTCTCAATTTCGCCGTCGAACTCGAAGGCCGCGATGCCTTCGGCCGCAGTTCAGGCGCTGCCATCGTACAGGCGCCGCGGGTCCTGCCGCGCGTCATCCGGCTGCCGCGCGAACTCGGCGACAGTGAGTACGCCTTCGTTTTTCTGTCTTCGATTCTGCACGAGTTCGTGCACGAGTTGTTCGCCGGAA…
EU432769	TTCATTCCATCGTCAAGGAACAGTATGCGCTGCTCAACGAAGAGATCCTCCCGCAACTTGCCACCGAGGGCATCCGCTTCCTCAAACGTGGGGACTGGAACGACGCGCAGCGCGAATGGATTCGGGATTTCTTCTTTCGGGAAGTGATGCCGGTGATCACCCCGATTGGTCTCGACCCATCGCATCCCTTCCCGCGGGTGCTCAACAAGAGTCTCAATTTCGCCGTCGAACTCGAAGGCCGCGATGCCTTCGGCCGCAGTTCAGGCGCTGCCATCGTACAGGCGCCGCGGGTCCTGCCGCGCGTCATCCGGCTGCCGCGCGAACTCGGCGACAGTGAGTACGCCTTCGTTTTTCTGTCTTCGATTCTGCACGAGTTCGTGCACGAGTTGTTCGCCGGAA…
EU432772	TTCATTCCATCGTCAAGGAACAGTATGCGCTGTTCAACGAAGAGATCCTCCCGCAACTTGCCACCGAGGGCATCCGCTTCCTCAAACGTGGGGACTGGAACGACGCGCAGCGCGAATGGATTCGGGATTTCTCCTTTCGGGAAGTGATGCCGGTGATCACCCCGATTGGTCTCGACCCATCGCATCCCTTCCCGCGGGTGCTCAACAAGAGTCTCAATTTCGCCGTCGAACTCGAAGGCCGCGATGCCTTCGGCCGCAGTTCAGGCGCTGCCATCGTACAGGCGCCGCGGGTCCTGCCGCGCGTCATCCGGCTGCCGCGCGAACTCGGCGACAGTGAGTACGCCTTCGTTTTTCTGTCTTCGATTCTGCACGAGTTCGTGCACGAGTTGTTCGCCGGAA…
EU432773	TTCATTCCATCGTCAAGGAACAGTATGCGCTGCTCAACGAAGAGATCCTCCCGCAACTTGCCACCGAGGGCATCCGCTTCCTCAAACGTGGGGACTGGAACGACGCGCAGCGCGAATGGATTCGGGATTTCTTCTTTCGGGAAGTGATGCCGGTGATCACCCCGATTGGTCTCGACCCATCGCATCCCTTCCCGCGGGTGCTCAACAAGAGTCTCAATTTCGCCGTCGAACTCGAAGGCCGCGATGCCTTCGGCCGCAGTTCAGGCGCTGCCATCGTACAGGCGCCGCGGGTCCTGCCGCGCGTCATCCGGCTGCCGCGCGAACTCGGCGACAGTGAGTACGCCTTCGTTTTTCTGTCTTCGATTCTGCACGAGTTCGTGCACGAGTTGTTCGCCGGAA…
EU432776	TTCATTCCATCGTCAAGGAACAGTATGCGCTGCTCAACGAAGAGATCCTCCCGCAACTTGCCACCGAGGGCATCCGCTTCCTCAAACGTGGGGACTGGAACGACGCGCAGCGCGAATGGATTCGGGATTTCTTCTTTCGGGAAGTGATGCCGGTGATCACCCCGATTGGTCTCGACCCATCGCATCCCTTCCCGCGGGTGCTCAACAAGAGTCTCAATTTCGCCGTCGAACTCGAAGGCCGCGATGCCTTCGGCCGCAGTTCAGGCGCTGCCATCGTACAGGCGCCGCGGGTCCTGCCGCGCGTCATCCGGCTGCCGCGCGAACTCGGCGACAGTGAGTACGCCTTCGTTTTTCTGTCTTCGATTCTGCACGAGTTCGTGCACGAGTTGTTCGCCGGAA…
EU432779	TTCATTCCATCGTCAAGGAACAGTATGCGCTGCTCAACGAAGAGATCCTCCCGCAACTTGCCACCGAGGGCATCCGCTTCCTCAAACGTGGGGACTGGAACGACGCGCAGCGCGAATGGATTCGGGATTTCTTCTTTCGGGAAGTGATGCCGGTGATCACCCCGATTGGTCTCGACCCATCGCATCCCTTCCCGCGGGTGCTCAACAAGAGTCTCAATTTCGCCGTCGAACTCGAAGGCCGCGATGCCTTCGGCCGCAGTTCAGGCGCTGCCATCGTACAGGCGCCGCGGGTCCTGCCGCGCGTCATCCGGCTGCCGCGCGAACTCGGCGACAGTGAGTACGCCTTCGTTTTTCTGTCTTCGATTCTGCACGAGTTCGTGCACGAGTTGTTCGCCGGAA…
EU432781	TTCATTCCATCGTCAAGGAACAGTATGCGCTGCTCAACGAAGAGATCCTCCCGCAACTTGCCACCGAGGGCATCCGCTTCCTCAAACGTGGGGACTGGAACGACGCGCAGCGCGAATGGATTCGGGATTTCTTCTTTCGGGAAGTGATGCCGGTGATCACCCCGATTGGTCTCGACCCATCGCATCCCTTCCCGCGGGTGCTCAACAAGAGTCTCAATTTCGCCGTCGAACTCGAAGGCCGCGATGCCTTCGGCCGCAGTTCAGGCGCTGCCATCGTACAGGCGCCGCGGGTCCTGCCGCGCGTCATCCGGCTGCCGCGCGAACTCGGCGACAGTGAGTACGCCTTCGTTTTTCTGTCTTCGATTCTGCACGAGTTCGTGCACGAGTTGTTCGCCGGAA…
EU432782	TTCATTCCATCGTCAAGGAACAGTATGCGCTGCTCAACGAAGAGATCCTCCCGCAACTTGCCACCGAGGGCATCCGCTTCCTCAAACGTGGGGACTGGAACGACGCGCAGCGCGAATGGATTCGGGATTTCTTCTTTCGGGAAGTGATGCCGGTGATCACCCCGATTGGTCTCGACCCATCGCATCCCTTCCCGCGGGTGCTCAACAAGAGTCTCAATTTCGCCGTCGAACTCGAAGGCCGCGATGCCTTCGGCCGCAGTTCAGGCGCTGCCATCGTACAGGCGCCGCGGGTCCTGCCGCGCGTCATCCGGCTGCCGCGCGAACTCGGCGACAGTGAGTACGCCTTCGTTTTTCTGTCTTCGATTCTGCACGAGTTCGTGCACGAGTTGTTCGCCGGAA…
EU432783	TTCATTCCATCGTCAAGGAACAGTATGCGCTGCTCAACGAAGAGATCCTCCCGCAACTTGCCACCGAGGGCATCCGCTTCCTCAAACGTGGGGACTGGAACGACGCGCAGCGCGAATGGATTCGGGATTTCTTCTTTCGGGAAGTGATGCCGGTGATCACCCCGATTGGTCTCGACCCATCGCATCCCTTCCCGCGGGTGCTCAACAAGAGTCTCAATTTCGCCGTCGAACTCGAAGGCCGCGATGCCTTCGGCCGCAGTTCAGGCGCTGCCATCGTACAGGCGCCGCGGGTCCTGCCGCGCGTCATCCGGCTGCCGCGCGAACTCGGCGACAGTGAGTACGCCTTCGTTTTTCTGTCTTCGATTCTGCACGAGTTCGTGCACGAGTTGTTCGCCGGAA…
EU432785	TTCATTCCATCGTCAAGGAACAGTATGCGCTGCTCAACGAAGAGATCCTCCCGCAACTTGCCACCGAGGGCATCCGCTTCCTCAAACGTGGGGACTGGAACGACGCGCAGCGCGAATGGATTCGGGATTTCTTCTTTCGGGAAGTGATGCCGGTGATCACCCCGATTGGTCTCGACCCATCGCATCCCTTCCCGCGGGTGCTCAACAAGAGTCTCAATTTCGCCGTCGAACTCGAAGGCCGCGATGCCTTCGGCCGCAGTTCAGGCGCTGCCATCGTACAGGCGCCGCGGGTCCTGCCGCGCGTCATCCGGCTGCCGCGCGAACTCGGCGACAGTGAGTACGCCTTCGTTTTTCTGTCTTCGATTCTGCACGAGTTCGTGCACGAGTTGTTCGCCGGAA…
EU432786	TTCATTCCGTCGTCAAGGAACAGTATGCGCTGCTCAACGAAGAGATCCTCCCGCAACTTGCCACCGAGGGCATCCGCTTCCTCAAACGTGGGGACTGGAACGACGCGCAGCGCGAATGGATTCGGGATTTCTTCTTTCGGGAAGTGATGCCGGTGATCACCCCGATTGGTCTCGACCCATCGCATCCCTTCCCGCGGGTGCTCAACAAGAGTCTCAATTTCGCCGTCGAACTCGAAGGCCGCGATGCCTTCGGCCGCAGTTCAGGCGCTGCCATCGTACAGGCGCCGCGGGTCCTGCCGCGCGTCATCCGGCTGCCGCGCGAACTCGGCGACAGTGAGTACGCCTTCGTTTTTCTGTCTTCGATTCTGCACGAGTTCGTGCACGAGTTGTTCGCCGGAA…
EU432787	TTCATTCCATCGTCAAGGAACAGTATGCGCTGCTCAACGAAGAGATCCTCCCGCAACTTGCCACCGAGGGCATCCGCTTCCTCAAACGTGGGGACTGGAACGACGCGCAGCGCGAATGGATTCGGGATTTCTTCTTTCGGGAAGTGATGCCGGTGATCACCCCGATTGGTCTCGACCCATCGCATCCCTTCCCGCGGGTGCTCAACAAGAGTCTCAATTTCGCCGTCGAACTCGAAGGCCGCGATGCCTTCGGCCGCAGTTCAGGCGCTGCCATCGTACAGGCGCCGCGGGTCCTGCCGCGCGTCATCCGGCTGCCGCGCGAACTCGGCGACAGTGAGTACGCCTTCGTTTTTCTGTCTTCGATTCTGCACGAGTTCGTGCACGAGTTGTTCGCCGGAA…
EU432788	TTCATTCCATCGTCAAGGAACAGTATGCGCTGCTCAACGAAGAGATCCTCCCGCAACTTGCCACCGAGGGCATCCGCTTCCTCAAACGTGGGGACTGGAACGACGCGCAGCGCGAATGGATTCGGGATTTCTTCTTTCGGGAAGTGATGCCGGTGATCACCCCGATTGGTCTCGACCCATCGCATCCCTTCCCGCGGGTGCTCAACAAGAGTCTCAATTTCGCCGTCGAACTCGAAGGCCGCGATGCCTTCGGCCGCAGTTCAGGCGCTGCCATCGTACAGGCGCCGCGGGTCCTGCCGCGCGTCATCCGGCTGCCGCGCGAACTCGGCGACAGTGAGTACGCCTTCGTTTTTCTGTCTTCGATTCTGCACGAGTTCGTGCACGAGTTGTTCGCCGGAA…
EU432588	CCCACGCGATCGTCAAGGAGCAGTATGCCCTGCTCAACGACGAGATACTGCCGCAGCTCGCAGCTGAGGGTATCCGTTTCCTCAAGCGCGCGGACTGGAACGTTGCGCAGCGCGAATGGATCCGGGACTTCTTCTTCCGCGAAGTGATGCCAGTCATCACGCCGATCGGACTTGACCCGTCGCACCCGTTCCCGCGTGTACTCAACAAGAGCCTCAATTTCGCAGTTGAACTTGAAGGCCGCGACGCTTTCGGCCGCAGTTCCGGTGCCGCCATCGTGCAGGCGCCGCGCGTGCTGCCGCGCGTGATCCGGCTGCCGCGGGAACTCGGCGAATGTGAGTACGCCTTCGTCTTCCTGTCTTCGATCCTGCACGAATTTGTTCATGAACTCTTCGCCGGCA…
EU432589	CCCACGCAATCGTCAAGGAGCAGTATGCCCTGCTCAACGACGAGATACTGCCGCAGCTCGCAGCTGAGGGTATCCGTTTCCTCAAGCGCGCGGACTGGAACGTTGCGCAGCGCGAATGGATCCGGGACTTCTTCTTCCGCGAAGTGATGCCAGTCATCACGCCGATCGGACTTGACCCGTCGCACCCGTTCCCGCGTGTACTCAACAAGAGCCTCAATTTCGCAGTTGAACTTGAAGGCCGCGACGCTTTCGGCCGCAGTTCCGGTGCTGCCATCGTGCAGGCGCCGCGCGTGCTGCCGCGCGTGATCCGGCTGCCGCGAGAACTCGGCGAATGTGAGTACGCCTTCGTCTTCCTGTCTTCGATCCTGCACGAATTTGTTCATGAACTCTTCGCCGGCA…
EU432592	CCCACGCGATCGTCAAGGAGCAGTATGCCCTGCTCAACGACGAGATACTGCCGCAGCTCGCAGCTGAGGGTATCCGTTTCCTCAAGCGCGCGGACTGGAACGTTGCGCAGCGCGAATGGATCCGGGACTTCTTCTTCCGCGAAGTGATGCCAGTCATCACGCCGATCGGACTTGACCCGTCGCACCCGTTCCCGCGTGTACTCAACAAGAGCCTCAATTTCGCAGTTGAACTTGAAGGCCGCGACGCTTTCGGCCGCAGTTCCGGTGCCGCCATCGTGCAGGCGCCGCGCGTGCTGCCGCGCGTGATCCGGCTGCCGCGAGAACTCGGCGAATGTGAGTACGCCTTCGTCTTCCTGTCTTCGGTCCTGCACGAATTTGTTCATGAACTCTTCGCCGGCA…
EU432593	CCCACGCGATCGTCAAGGAGCAGTATGCCCTGCTCAACGACGAGATACTGCCGCAGCTCGCAGCTGAAGGTATCCGTTTCCTCAAGCGCGCGGACTGGAACGTTGCGCAGCGCGAATGGATCCGGGACTTCTTCTTCCGCGAAGTGATGCCAGTCATCACGCCGATCGGACTTGACCCGTCGCACCCGTTCCCGCGTGTACTCAACAAGAGCCTCAATTTCGCAGTTGAACTTGAAGGCCGCGACGCTTTCGGCCGCAGTTCCGGTGCCGCCATCGTGCAGGCGCCGCGCGTGCTGCCGCGCGTGATCCGGCTGCCGCGAGAACTCGGCGAATGTGAGTACGCCTTCGTCTTCCTGTCTTCGATCCTGCACGAATTTGTTCATGAACTCTTCGCCGGCA…
EU432602	CCCACGCGATCGTCAAGGAGCAGTATGCCCTGCTCAACGACGAGATACTGCCGCAGCTCGCAGCTGAGGGTATCCGTTTCCTCAAGCGCGCGGACTGGAACGTTGCGCAGCGCGAATGGATCCGGGACTTCTTCTTCCGCGAAGTGATGCCAGTCATCACGCCGATCGGACTTGACCCGTCGCACCCGTTCCCGCGTGTACTCAACAAGAGCCTCAATTTCGCAGTTGAACTTGAAGGCCGCGACGCTTTCGGCCGCAGTTCCGGTGCCGCCATCGTGCAGGCGCCGCGCGTGCTGCCGCGCGTGATCCGGCTGCCGCGAGAACTCGGCGAATGTGAGTACGCCTTCGTCTTCCTGTCTTCGATCCTGCACGAATTTGTTCATGAACTCTTCGCCGGCA…
EU432609	CCCACGCGATCGTCAAGGAGCAGTATGCCCTGCTCAACGACGAGATACTGCCGCAGCTCGCAGCTGAGGGTATCCGTTTCCTCAAGCGCGCGGACTGGAACGTTGCGCAGCGCGAATGGATCCGGGACTTCTTCTTCCGCGAAGTGATGCCAGTCATCACGCCGATCGGACTTGACCCGTCGCACCCGTTCCCGCGTGTACTCAACAAGAGCCTCAATTTCGCAGTTGAACTTGAAGGCCGCGACGCTTTCGGCCGCAGTTCCGGTGCCGCCATCGTGCAGGCGCCGCGCGTGCTGCCGCGCGTGATCCGGCTGCCGCGAGAACTCGGCGAATGTGAGTACGCCTTCGTCTTCCTGTCTTCGATCCTGCACGAATTTGTTCATGAACTCTTCGCCGGCA…
EU432612	CCCACGCGATCGTCAAGGAGCAGTATGCCCTGCTCAACGACGAGATACTGCCGCAGCTCGCAGCTGAGGGTATCCGTTTCCTCAAGCGCGCGGACTGGAACGTTGCGCAGCGCGAATGGATCCGGGACTTCTTCTTCCGCGAAGTGATGCCAGTCATCACGCCGATCGGACTTGACCCGTCGCACCCGTTCCCGCGTGTACTCAACAAGAGCCTCAATTTCGCAGTTGAACTTGAAGGCCGCGACGCTTTCGGCCGCAGTTCCGGTGCCGCCATCGTGCAGGCGCCGCGCGTGCTGCCGCGCGTGATCCGGCTGCCGCGAGAACTCGGCGAATGTGAGTACGCCTTCGTCTTCCTGTCTTCGACCCTGCACGAATTTGTTCATGAACTCTTCGCCGGCA…
EU432616	CCCACGCCATCGTCAAGGAACAGTACGCGCTGCTCAACGACGAGATCCTGCCGCAACTTGCCGCGGAGGGTATCCGCTTCCTCAAGCGCGCGGACTGGGATCCCGAGCAGCGCGAATGGATCCGGGATTTCTTCTTCCGCGAAGTGATGCCGGTCATCACCCCGATCGGACTTGACCCGTCGCACCCGTTCCCACGTGTGCTCAACAAGAGCCTCAATTTCGCCGTTGAACTCGAAGGCCGCGACGCTTTCGGCCGCAGTTCCGGTGCCGCCATCGTGCAGGCGCCGCGCGTGCTGCCGCGCGTGATCCGGCTACCGCGAGAACTTGGCGAATCCGAGTACGCCTTCGTATTCCTGTCTTCGATCCTGCACGAGTTTGTTCATGAACTGTTCTCCGGCA…
EU432789	CCCACGCGATCGTCAAGGAGCAGTATGCCCTGCTCAACGACGAGATACTGCCGCAGCTCGCAGCTGAGGGTATCCGTTTCCTCAAGCGCGCGGACTGGAACGTTGCGCAGCGCGAATGGATCCGGGACTTCTTCTTCCGCGAAGTGATGCCAGTCATCACGCCGATCGGACTTGACCCGTCGCACCCGTTCCCGCGTGTACCCAACAAGAGCCTCAATTTCGCAGTTGAACTTGAAGGCCGCGACGCTTTCGGCCGCAGTTCCGGTGCCGCCATCGTGCAGGCGCCGCGCGTGCTGCCGCGCGTGATCCGGCTGCCGCGAGAACTCAGCGAATGTGAGTACGCCTTCGTCTTCCTGTCTTCGATCCTGCACGAATTTGTTCATGAACTCTTCGCCGGCA…
EU432790	CCCACGCGATCGTCAAGGAGCAGTATGCCCTGCTCAACGACGAGATACTGCCGCAGCTCGCAGCTGAGGGTATCCGTTTCCTCAAGCGCGCGGACTGGAACGTTGCGCAGCGCGAATGGATCCGGGACTTCTTCTTCCGCGAAGTGATGCCAGTCATCACGCCGATCGGACTTGACCCGTCGCACCCGTTCCCGCGTGTACTCAACAAGAGCCTCAATTTCGCAGTTGAACTTGAAGGCCGCGACGCTTTCGGCCGCAGTTCCGGTGCCGCCACCGTGCAGGCGCCGCGCGTGCTGCCGCGCGTGATCCGGCTGCCGCGAGAACTCGGCGAATGTGAGTACGCCTTCGTCTTCCTGTCTTCGATCCTGCACGAATTTGTTCATGAACTCTTCGCCGGCA…
EU432792	CCCACGCGATCGTCAAGGAGCAGTATGCCCTGCTCAACGACGAGATACTGCCGCAGCTCGCAGCTGAGGGTATCCGTTTCCTCAAGCGCGCGGACTGGAACGTTGCGCAGCGCGAATGGATCCGGGACTTCTTCTTCCGCGAAGTGATGCCAGTCATCACGCCGATCGGACTTGACCCGTCGCACCCGTTCCCGCGTGTACTCAACAAGAGCCTCAATTTCGCAGTTGAACTTGAAGGCCGCGACGCTTTCGGCCGCAGTTCCGGTGCCGCCATCGTGCAGGCGCCGCGCGTGCTGCCGCGCGTGATCCGGCTGCCGCGAGAACTCGGCGAATGTGAGTACGCCTTCGTCTTCCTGTCTTCGGTCCTGCACGAATTTGTTCATGAACTCTTCGCCGGCA…
EU432793	CCCACGCGATCGTCAAGGAGCAGTATGCCCTGCTCAACGACGAGATACTGCCGCAGCTCGCAGCTGAGGGTATCCGTTTCCTCAAGCGCGCGGACTGGAACGTTGCGCAGCGCGAATGGATCCGGGACTTCTTCTTCCGCGAAGTGATGCCAGTCATCACGCCGATCGGACTTGACCCGTCGCACCCGTTCCCGCGTGTACTCAACAAGAGCCTCAATTTCGCAGTTGAACTTGAAGGCCGCGACGCTTTCGGCCGCAGTTCCGGTGCCGCCATCGTGCAGGCGCCGCGCGTGCTGCCGCGCGTGATCCGGCTGCCGCGAGAACTCGGCGAATGTGAGTACGCCTTCGTCTTCCTGTCTTCGATCCTGCACGAATTTGTTCATGAACTCTTCGCCGGCA…
EU432794	CCCACGCGATCGTCAAGGAGCAGTATGCCCTGCTCAACGACGAGATACTGCCGCAGCTCGCAGCTGAGGGTATCCGTTTCCTCAAGCGCGCGGACTGGAACGTTGCGCAGCGCGAATGGATCCGGGACTTCTTCTTCCGCGAAGTGATGCCAGTCATCACGCCGATCGGACTTGACCCGTCGCACCCGTTCCCGCGTGTACTCAACAAGAGCCTCAATTTCGCAGTTGAACTTGAAGGCCGCGACGCTTTCGGCCGCAGTTCCGGTGCCGCCATCGTGCAGGCGCCGCGCGTGCTGCCGCGCGTGATCCGGCTGCCGCGAGAACTCGGCGAATGTGAGTACGCCTTCGTCTTCCTGTCTTCGATCCTGCACGAATTTGTTCATGAACTCTTCGCCGGCA…
EU432795	CCCACGCGATCGTCAAGGAGCAGTATGCCCTGCTCAACGACGAGATACTGCCGCAGCTCGCAGCTGAGGGTATCCGTTTCCTCAAGCGCGCGGACTGGAACGTTGCGCAGCGCGAATGGATCCGGGACTTCTTCTTCCGCGAAGTGATGCCAGTCATCACGCCGATCGGACTTGACCCGTCGCACCCGTTCCCGCGTGTACTCAACAAGAGCCTCAATTTCGCAGTTGAACTTGAAGGCCGCGACGCTTTCGGCCGCAGTTCCGGTGCCGCCATCGTGCAGGCGCCGCGCGTGCTGCCGCGCGTGATCCGGCTGCCGCGAGAACTCGGCGAATGTGAGTACGCCTTCGTCTTCCTGTCTTCGATCCTGCACGAATTTGTTCATGAACTCTTCGCCGGCA…
EU432796	CCCACGCGATCGTCAAGGAGCAGTATGCCCTGCTCAACGACGAGATACTGCCGCAGCTCGCAGCTGAGGGTATCCGTTTCCTCAAGCGCGCGGACTGGAACGTTGCGCAGCGCGAATGGATCCGGGACTTCTTCTTCCGCGAAGTGATGCCAGTCATCACGCCGATCGGACTTGACCCGTCGCACCCGTTCCCGCGTGTACTCAACAAGAGCCTCAATTTCGCAGTTGAACTTGAAGGCCGCGACGCTTTCGGCCGCAGTTCCGGTGCCGCCATCGTGCAGGCGCCGCGCGTGCTGCCGCGCGTGATCCGGCTGCCGCGAGAACTCGGCGAATGTGAGTACGCCTTCGTCTTCCTGTCTTCGATCCTGCACGAATTTGTTCATGAACTCTTCGCCGGCA…
EU432797	CCCACGCGATCGTCAAGGAGCAGTATGCCCTGCTCAACGACGAGATACTGCCGCAGCTCGCAGCTGAGGGTATCCGTTTCCTCAAGCGCGCGGACTGGAACGTTGCGCAGCGCGAATGGATCCGGGACTTCTTCTTCCGCGAAGTGATGCCAGCCATCACGCCGATCGGACTTGACCCGTCGCACCCGTTCCCGCGTGTACTCAACAAGAGCCTCAATTTCGCAGTTGAACTTGAAGGCCGCGACGCTTTCGGCCGCAGTTCCGGTGCCGCCATCGTGCAGGCGCCGCGCGTGCTGCCGCGCGCGATCCGGCTGCCGCGAGAACTCGGCGAATGTGAGTACGCCTTCGTCTTCCTGTCTTCGATCCTGCACGAATTTGTTCATGAACTCTTCGCCTGCA…
EU432798	CCCACGCGATCGTCAAGGAGCAGTATGCCCTGCTCAACGACGAGATACTGCCGCAGCTCGCAGCTGAGGGTATCCGTTTCCTCAAGCGCGCGGACTGGAACGTTGCGCAGCGCGAATGGATCCGGGACTTCTTCTTCCGCGAAGTGATGCCAGTCATCACGCCGATCGGACTTGACCCGTCGCACCCGTTCCCGCGTGTACTCAACAAGAGCCTCAATTTCGCAGTTGAACTTGAAGGCCGCGACGCTTTCGGCCGCAGTTCCGGTGCCGCCATCGTGCAGGCGCCGCGCGTGCTGCCGCGCGTGATCCGGCTGCCGCGAGAACTCGGCGAATGTGAGTACGCCTTCGTCTTCCTGTCTTCGATCCTGCACGAATTTGTTCATGAACTCTTCGCCGGCA…
EU432799	CCCACGCGATCGTCAAGGAGCAGTATGCCCTGCTCAACGACGAGATACTGCCGCAGCTCGCAGCTGAGGGTATCCGTTTCCTCAAGCGAGCGGACTGGAACGTTGCGCAGCGCGAATGGATCCGGGACTTCTTCTTCCGCGAAGTGATGCCGGTCATCACGCCAATCGGACTTGACCCGTCGCACCCGTTCCCGCGTGTACTCAACAAGAGCCTCAATTTCGCAGTTGAACTTGAAGGCCGCGACGCTTTCGGCCGCAGTTCCGGTGCCGCCATCGTGCAGGCGCCGCGCGTGCTGCCGCGCGTGATCCGGCTGCCGCGAGAACTCGGCGAATGTGAGTACGCCTTCGTCTTCCTGTCTTCGATCCTGCACGAATTTGTTCATGAACTCTTCGCCGGCA…
EU432800	CCCACGCGATCGTCAAGGAGCAGTATGCCCTGCTCAACGACGAGATACTGCCGCAGCTCGCAGCTGAGGGTATCCGTTTCCTCAAGCGCGCGGACTGGAACGTTGCGCAGCGCGAATGGATCCGGGACTTCTTCTTCCGCGAAGTGATGCCAGTCATCACGCCGATCGGACTTGACCCGTCGCACCCGTTCCCGCGTGTACTCAACAAGAGCCTCAATTTCGCAGTTGAACTTGAAGGCCGCGACGCTTTCGGCCGCAGTTCCGGTGCCGCCATCGTGCAGGCGCCGCGCGTGCTGCCGCGCGTGATCCGGCTGCCGCGAGAACTCGGCGAATGTGAGTACGCCTTCGTCTTCCTGTCTTCGATCCTGCACGAATTTGTTCATGAACTCTTCGCCGGCA…
EU432801	CCCACGCGATCGTCAAGGAGCAGTATGCCCTGCTCAACGACGAGATACTGCCGCAGCTCGCAGCTGAGGGTATCCGTTTCCTCAAGCGCGCGGACTGGAACGTTGCGCAGCGCGAATGGATCCGGGACTTCTTCTTCCGCGAAGTGATGCCAGTCATCACGCCGATCGGACTTGACCCGTCGCACCCGTTCCCGCGTGTACTCAACAAGAGCCTCAATTTCGCAGTTGAACTTGAAGGCCGCGACGCTTTCGGCCGCAGTTCCGGTGCCGCCATCGTGCAGGCGCCGCGCGTGCTGCCGCGCGTGATCCGGCTGCCGCGAGAACTCGGCGAATGTGAGTACGCCTTCGTCTTCCTGTCTTCGATCCTGCACGAATTTGTTCATGAACTCTTCGCCGGCA…
EU432802	CCCACGCGATCGTCAAGGAGCAGTATGCCCTGCTCAACGACGAGATACTGCCGCAGCTCGCAGCTGAGGGTATCCGTTTCCTCAAGCGAGCGGACTGGAACGTTGCGCAGCGCGAATGGATCCGGGACTTCTTCTTCCGCGAAGTGATGCCGGTCATCACGCCAATCGGACTTGACCCGTCTCACCCGTTCCCGCGTGTACTCAACAAGAGCCTCAATTTCGCAGTTGAACTTGAAGGCCGCGACGCTTTCGGCCGCAGTTCCGGTGCCGCCATCGTGCAGGCGCCGCGTGTGCTGCCGCGCGTGATCCGGCTGCCGCGAGAACTCGGCGAATGTGAGTACGCCTTCGTCTTCCTGTCTTCGATCCTGCACGAATTTGTTCATGAACTGTTCGCCGGCA…
EU432803	CCCACGCCATCGTCAAGGAACAGTACGCGCTGCTCAACGACGAGATCCTGCCGCAACTTGCCGCGGAGGGTATCCGCTTCCTCAAGCGCGCGGACTGGAATCCCGAGCAGCGCGAATGGATCCGGGATTTCTTCTTCCGCGAAGTGATGCCGGTCATCACCCCGATCGGACTTGACCCGTCGCACCCGTTCCCACGTGTGCTCAACAAGAGCCTCAATTTCGCCGTTGAACTCGAAGGCCGCGACGCTTTCGGCCGCAGTTCCGGTGCCGCCATCGTGCAGGCGCCGCGCGTGCTGCCGCGCGTGATCCGGCTACCGCGAGAACTTGGCGAATCCGAGTACGCCTTCGTCTTCCTGTCTTCGATCCTGCACGAGTTTGTTCATGAACTGTTCTCCGGCA…
EU432804	CCCACGCGATCGTCAAGGAGCAGTATGCCCTGCTCAACGACGAGATACTGCCGCAGCTCGCAGCTGAGGGTATCCGTTTCCTCAAGCGCGCGGACTGGAACGTTGCGCAGCGCGAATGGATCCGGGACTTCTTCTTCCGCGAAGTGATGCCAGTCATCACGCCGATCGGACTTGACCCGTCGCACCCGTTCCCGCGTGTACTCAACAAGAGCCTCAATTTCGCAGTTGAACTTGAAGGCCGCGACGCTTTCGGCCGCAGTTCCGGTGCCGCCATCGTGCAGGCGCCGCGCGTGCTGCCGCGCGTGATCCGGCTGCCGCGAGAACTCGGCGAATGTGAGTACGCCTTCGTCTTCCTGTCTTCGATCCTGCACGAATTTGTTCATGAACTCTTCGCCGGCA…
EU432805	CCCACGCGATCGTCAAGGAGCAGTATGCCCTGCTCAACGACGAGATACTGCCGCAGCTCGCAGCTGAGGGTATCCGTTTCCTCAAGCGCGCGGACTGGAACGTTGCGCAGCGCGAATGGATCCGGGACTTCTTCTTCCGCGAAGTGATGCCAGTCATCACGCCGATCGGACTTGACCCGTCGCACCCGTTCCCGCGTGTACTCAACAAGAGCCTCAATTTCGCAGTTGAACTTGAAGGCCGCGACGCTTTCGGCCGCAGTTCCGGTGCCGCCATCGTGCAGGCGCCGCGCGTGCTGCCGCGCATGATCCGGCTGCCGCGAGAACTCGGCGAATGTGAGTACGCCTTCGTCTTCCTGTCTTCGATCCTGCACGAATTTGTTCATGAACTCTTCGCCGGCA…
EU432806	CCCACGCGANCGNCAAGGAGCAGNANGCCCGGCTCTACGACGAGATACTGCCGCAGCTCGCAGCTGAGGGTATCCGTTTCCTCAAGCGCGCGGACTGGAACGTTGCGCAGCGCGAATGGATCCGGGACTTCTTCTTCCGCGAAGTGATGCCAGTCATCACGCCGATCGGACTTGACCCGTCGCACCCGTTCCCGCGTGTACTCAACAAGAGCCTCAATTTCGCAGTTGAACTTGAAGGCCGCGACGCTTTCGGCCGCAGTTCCGGTGCCGCCATCGTGCAGGCGCCGCGCGTGCTGCCGCGCGTGATCCGGCTGCCGCGAGAACTCGGCGAATGTGAGTACGCCTTCGTCTTCCTGTCTTCGATCCTGCACGAATTTGTTCATGAACTCTTCGCCGGCA…
EU432807	CCCACGCGATCGTCAAGGAGCAGTATGCCCTGCTCAACGACGAGATACTGCCGCAGCTCGCAGCTGAGGGTATCCGTTTCCTCAAGCGCGCGGACTGGAACGTTGCGCAGCGCGAATGGATCCGGGACTTCTTCTTCCGCGAAGTGATGCCAGTCATCACGCCGATCGGACTTGACCCGTCGCACCCGTTCCCGCGTGTACTCAACAAGAGCCTCAATTTCGCAGCTGAACTTGAAGGCCGCGACGCTTTCGGCCGCAGTTCCGGTGCCGCCATCGTGCAGGCGCCGCGCGTGCTGCCGCGCGTGATCCGGCTGCCGCGAGAACTCGGCGAATGTGAGTACGCCTTCGTCTTCCTGTCTTCGATCCTGCACGAATTTGTTCATGAACTCTTCGCCGGCA…
EU432808	CCCACGCGATCGTCAAGGAGCAGTATGCCCTGCTCAACGACGAGATACTGCCGCAGCTCGCAGCTGAGGGTATCCGTTTCCTCAAGCGCGCGGACTGGAACGTTGCGCAGCGCGAATGGATCCGGGACTTCTTCTTCCGCGAAGTGATGCCAGTCATCACGCCGATCGGACTTGACCCGTCGCACCCGTTCCCGCGTGTACTCAACAAGAGCCTCAATTTCGCAGTTGAACTTGAAGGCCGCGACGCTTTCGGCCGCAGTTCCGGTGCCGCCATCGTGCAGGCGCCGCGCGTGCTGCCGCGCGTGATCCGGCTGCCGCGAGAACTCGGCGAATGTGAGTACGCCTTCGTCTTCCTGTCTTCGATCCTGCACGAATTTGTTCATGAACTCTTCGCCGGCA…
EU432809	CCCACGCGATCGTCAAGGAGCAGTATGCCCTGCTCAACGACGAGATACTGCCGCAGCTCGCAGCTGAGGGTATCCGTTTCCTCAAGCGCGCGGACTGGAACGTTGCGCAGCGCGAATGGATCCGGGACTTCTTCTTCCGCGAAGTGATGCCAGTCATCACGCCGATCGGACTTGACCCGTCGCACCCGTTCCCGCGTGTACTCAACAAGAGCCTCAATTTCGCAGTTGAACTTGAAGGCCGCGACGCTTTCGGCCGCAGTTCCGGTGCCGCCATCGTGCAGGCGCCGCGCGTGCTGCCGCGCGTGATCCGGCTGCCGCGAGAACTCGGCGAATGTGAGTACGCCTTCGTCTTCCTGTCTTCGATCCTGCACGAATTTGTTCATGAACTCTTCGCCGGCA…
EU432810	CCCACGCGATCGTCAAGGAGCAGTATGCCCTGCTCAACGACGAGATACTGCCGCAGCTCGCAGCTGAGGGTATCCGTTTCCTCAAGCGCGCGGACTGGAACGTTGCGCAGCGCGAATGGATCCGGGACTTCTTCTTCCGCGAAGTGATGCCAGTCATCACGCCGATCGGACTTGACCCGTCGCACCCGTTCCCGCGTGTACTCAACAAGAGCCTCAATTTCGCAGTTGAACTTGAAGGCCGCGACGCTTTCGGCCGCAGTTCCGGTGCCGCCATCGTGCAGGCGCCGCGCGTGCTGCCGCGCGTGATCCGGCTGCCGCGAGAACTCGGCGAATGTGAGTACGCCTTCGTCTTCCTGTCTTCGATCCTGCACGAATTTGTTCATGAACTCTTCGCCGGCA…
EU432811	CCCACGCGATCGTCAAGGAGCAGTATGCCCTGCTCAACGACGAGATACTACCGCAGCTCGCAGCTGAGGGTATCCGTTTCCTCAAGCGCGCGGACTGGAACGTTGCGCAGCGCGAATGGATCCGGGACTTCTTCTTCCGCGAAGTGATGCCAGTCATCACGCCGATCGGACTTGACCCGTCGCACCCGTTCCCGCGTGTACTCAACAAGAGCCTCAATTTCGCAGTTGAACTTGAAGGCCGCGACGCTTTCGGCCGCAGTTCCGGTGCCGCCATCGTGCAGGCGCCGCGCGTGCTGCCGCGCGTGATCCGGCTGCCGCGAGAACTCGGCGAATGTGAGTACGCCTTCGTCTTCCTGTCTTCGATCCTGCACGAATTTGTTCATGAACTCTTCGCCGGCA…
EU432813	CCCACGCGATCGTCAAGGAGCAGTATGCCCTGCTCAACGACGAGATACTGCCGCAGCTCGCAGCTGAGGGTATCCGTTTCCTCAAGCGCGCGGACTGGAACGTTGCGCAGCGCGAATGGATCCGGGACTTCTTCTTCCGCGAAGTGATGCCAGTCATCACGCCGATCGGACTTGACCCGTCGCACCCGTTCCCGCGTGTACTCAACAAGAGCCTCAATTTCGCAGTTGAACTTGAAGGCCGCGACGCTTTCGGCCGCAGTTCCGGTGCCGCCATCGTGCAGGCGCCGCGCGTGCTGCCGCGCGTGATCCGGCTGCCGCGAGAACTCGGCGAATGTGAGTACGCCTTCGTCTTCCTGTCTTCGATCCTGCACGAATTTGTTCATGAACTCTTCGCCGGCA…
EU432814	CCCACGCGATCGTCAAGGAGCAGTATGCCCTGCTCAACGACGAGATACTGCCGCAGCTCGCAGCTGAGGGTATCCGTTTCCTCAAGCGCGCGGACTGGAACGTTGCGCAGCGCGAATGGATCCGGGACTTCTTCTTCCGCGAAGTGATGCCAGTCATCACGCCGATCGGACTTGACCCGTCGCACCCGTTCCCGCGTGTACTCAACAAGAGCCTCAATTTCGCAGTTGAACTTGAAGGCCGCGACGCTTTCGGCCGCAGTTCCGGTGCCGCCATCGTGCAGGCGCCGCGCGTGCTGCCGCGCGTGATCCGGCTGCCGCGAGAACTCGGCGAATGTGAGTACGCCTTCGTCTTCCTGTCTTCGATCCTGCACGAATTTGTTCATGAACTCTTCGCCGGCA…
EU432815	CCCACGCGATCGTCAAGGAGCAGTATGCCCTGCTCAACGACGAGATACTGCCGCAGCTCGCAGCTGAGGGTATCCGTTTCCTCAAGCGCGCGGACTGGAACGTTGCGCAGCGCGAATGGATCCGGGACTTCTTCTTCCGCGAAGTGATGCCAGTCATCACGCCGATCGGACTTGACCCGTCGCACCCGTTCCCGCGTGTACTCAACAAGAGCCTCAATTTCGCAGTTGAACTTGAAGGCCGCGACGCTTTCGGCCGCAGTTCCGGTGCCGCCATCGTGCAGGCGCCGCGCGTGCTGCCGCGCGTGATCCGGCTGCCGCGAGAACTCGGCGAATGTGAGTACGCCTTCGTCTTCCTGTCTTCGATCCTGCACGAATTTGTTCATGAACTCTTCGCCGGCA…
EU432816	CCCACGCGATCGTCAAGGAGCAGTATGCCCTGCTCAACGACGAGATACTGCCGCAGCTCGCAGCTGAGGGTATCCGTTTCCTCAAGCGCGCGGACTGGAACGTTGCGCAGCGCGAATGGATCCGGGACTTCTTCTTCCGCGAAGTGATGCCAGTCATCACGCCGATCGGACTTGACCCGTCGCACCCGTTCCCGCGTGTACTCAACAAGAGCCTCAATTTCGCAGTTGAACTTGAAGGCCGCGACGCTTTCGGCCGCAGTTCCGGTGCCGCCATCGTGCAGGCGCCGCGCGTGCTGCCGCGCGTGATCCGGCTGCCGCGAGAACTCGGCGAATGTGAGTACGCCTTCGTCTTCCTGTCTTCGATCCTGCACGAATTTGTTCATGAACTCTTCGCCGGCA…
EU432817	CCCACGCGATCGTCAAGGAGCAGTATGCCCTGCTCAACGACGAGATACTGCCGCAGCTCGCAGCTGAGGGTATCCGTTTCCTCAAGCGCGCGGACTGGAACGTTGCGCAGCGCGAATGGATCCGGGACTTCTTCTTCCGCGAAGTGATGCCAGTCATCACGCCGATCGGACTTGACCCGTCGCACCCGTTCCCGCGTGTACTCAACAAGAGCCTCAATTTCGCAGTTGAACTTGAAGGCCGCGACGCTTTCGGCCGCAGTTCCGGTGCCGCCATCGTGCAGGCGCCGCGCGTGCTGCCGCGCGTGATCCGGCTGCCGCGAGAACTCGGCGAATGTGAGTACGCCTTCGTCTTCCTGTCTTCGATCCTGCACGAATTTGTTCATGAACTCTTCGCCGGCA…
EU432818	CCCACGCGATCGTCAAGGAGCAGTATGCCCTGCTCAACGACGAGATACTGCCGCAGCTCGCAGCTGAGGGTATCCGTTTCCTCAAGCGCGCGGACTGGAACGTTGCGCAGCGCGAATGGATCCGGGACTTCTTCTTCCGCGAAGTGATGCCAGTCATCACGCCGATCGGACTTGACCCGTCGCACCCGTTCCCGCGTGTACTCAACAAGAGCCTCAATTTCGCAGTTGAACTTGAAGGCCGCGACGCTTTCGGCCGCAGTTCCGGTGCCGCCATCGTGCAGGCGCCGCGCGTGCTGCCGCGCGTGATCCGGCTGCCGCGAGAACTCGGCGAATGTGAGTACGCCTTCGTCTTCCTGTCTTCGATCCTGCACGAATTTGTTCATGAACTCTTCGCCGGCA…
EU432821	CCCACGCGATCGTCAAGGAGCAGTATGCCCTGCTCAACGACGAGATACTGCCGCAGCTCGCAGCTGAGGGTATCCGTTTCCTCAAGCGAGCGGACTGGAACGTTGCGCAGCGCGAATGGATCCGGGACTTCTTCTTCCGCGAAGTGATGCCGGTCATCACGCCAATCGGACTTGACCCGTCTCACCCGTTCCCGCGTGTACTCAACAAGAGCCTCAATTTCGCAGTTGAACTTGAAGGCCGCGACGCTTTCGGCCGCAGTTCCGGTGCCGCCATCGTGCAGGCGCCGCGCGTGCTGCCGCGCGTGATCCGGCTGCCGCGAGAACTCGGCGAATGTGAGTACGCCTTCGTCTTCCTGTCTTCGATCCTGCACGAATTTGTTCATGAACTCTTCGCCGGCA…
EU432822	CCCACGCGATCGTCAAGGAGCAGTATGCCCTGCTCAACGACGAGATACTGCCGCAGCTCGCAGCTGAGGGTATCCGTTTCCTCAAGCGCGCGGACTGGAACGTTGCGCAGCGCGAATGGATCCGGGACTTCTTCTTCCGCGAAGTGATGCCAGTCATCACGCCGATCGGACTTGACCCGTCGCACCCGTTCCCGCGTGTACTCAACAAGAGCCTCAATTTCGCAGTTGAACTTGAAGGCCGCGACGCTTTCGGCCGCAGTTCCGGTGCCGCCATCGTGCAGGCGCCGCGCGTGCTGCCGCGCGTGATCCGGCTGCCGCGAGAACTCGGCGAATGTGAGTACGCCTTCGTCTTCCTGTCTTCGATCCTGCACGAATTTGTTCATGAACTCTTCGCCGGCA…
EU432823	CCCACGCGATCGTCAAGGAGCAGTATGCCCTGCTCAACGACGAGATACTGCCGCAGCTCGCAGCTGAGGGTATCCGTTTCCTCAAGCGCGCGGACTGGAACGTTGCGCAGCGCGAATGGATCCGGGACTTCTTCTTCCGCGAAGTGATGCCAGTCATCACGCCGATCGGACTTGACCCGTCGCACCCGTTCCCGCGTGTACTCAACAAGAGCCTCAATTTCGCAGTTGAACTTGAAGGCCGCGACGCTTTCGGCCGCAGTTCCGGTGCCGCCATCGTGCAGGCGCCGCGCGTGCTGCCGCGCGTGATCCGGCTGCCGCGAGAACTCGGCGAATGTGAGTACGCCTTCGTCTTCCTGTCCTCGATCCTGCACGAATTTGTTCATGAACTCTTCGCCGGCA…
EU432824	CCCACGCGATCGTCAAGGAGCAGTATGCCCTGCTCAACGACGAGATACTGCCGCAGCTCGCAGCTGAGGGTATCCGTTTCCTCAAGCGCGCGGACTGGAACGTTGCGCAGCGCGAATGGATCCGGGACTTCTTCTTCCGCGAAGTGATGCCAGTCATCACGCCGATCGGACTTGACCCGTCGCACCCGTTCCCGCGTGTACTCAACAAGAGCCTCAATTTCGCAGTTGAACTTGAAGGCCGCGACGCTTTCGGCCGCAGTTCCGGTGCCGCCATCGTGCAGGCGCCGCGCGTGCTGCCGCGCGTGATCCGGCTGCCGCGAGAACTCGGCGAATGTGAGTACGCCTTCGTCTTCCTGTCTTCGATCCTGCACGAATTTGTTCATGAACTCTTCGCCGGCA…
EU432825	CCCACGCGATCGTCAAGGAGCAGTATGCCCTGCTCAACGACGAGATACTGCCGCAGCTCGCAGCTGAGGGTATCCGTTTCCTCAAGCGCGCGGACTGGAACGTTGCGCAGCGCGAATGGATCCGGGACTTCTTCTTCCGCGAAGTGATGCCAGTCATCACGCCGATCGGACTTGACCCGTCGCACCCGTTCCCGCGTGTACTCAACAAGAGCCTCAATTTCGCAGTTGAACTTGAAGGCCGCGACGCTTTCGGCCGCAGTTCCGGTGCCGCCATCGTGCAGGCGCCGCGCGTGCTGCCGCGCGTGATCCGGCTGCCGCGAGAACTCGGCGAATGTGAGTACGCCTTCGTCTTCCTGTCTTCGATCCTGCACGAATTTGTTCATGAACTCTTCGCCGGCA…
EU432826	CCCACGCGATCGTCAAGGAGCAGTATGCCCTGCTCAACGACGAGATACTGCCGCAGCTCGCAGCTGAGGGTATCCGTTTCCTCAAGCGCGCGGACTGGAACGTTGCGCAGCGCGAATGGATCCGGGACTTCTTCTTCCGCGAAGTGATGCCAGTCATCACGCCGATCGGACTTGACCCGTCGCACCCGTTCCCGCGTGTACTCAACAAGAGCCTCAATTTCGCAGTTGAACTTGAAGGCCGCGACGCTTTCGGCCGCAGTTCCGGTGCCGCCATCGTGCAGGCGCCGCGCGTGCTGCCGCGCGTGATCCGGCTGCCGCGAGAACTCGGCGAATGTGAGTACGCCTTCGTCTTCCTGTCTTCGATCCTGCACGAATTTGTTCATGAACTCTTCGCCGGCA…
EU432827	CCCACGCGATCGTCAAGGAGCAGTATGCCCTGCTCAACGACGAGATACTGCCGCAGCTCGCAGCTGAGGGTATCCGTTTCCTCAAGCGCGCGGACTGGAACGTTGCGCAGCGCGAATGGATCCGGGACTTCTTCTTCCGCGAAGTGATGCCAGTCATCACGCCGATCGGACTTGACCCGTCGCACCCGTTCCCGCGTGTACTCAACAAGAGCCTCAATTTCGCAGTTGAACTTGAAGGCCGCGACGCTTTCGGCCGCAGTTCCGGTGCCGCCATCGTGCAGGCGCCGCGCGTGCTGCCGCGCGTGATCCGGCTGCCGCGAGAACTCGGCGAATGTGAGTACGCCTTCGTCTTCCTGTCTTCGATCCTGCACGAATTTGTTCATGAACTCTTCGCCGGCA…
EU432828	CCCACGCGATCGTCAAGGAGCAGTATGCCCTGCTCAACGACGAGATACTGCCGCAGCTCGCAGCTGAGGGTATCCGTTTCCTCAAGCGCGCGGACTGGAACGTTGCGCAGCGCGAATGGATCCGGGACTTCTTCTTCCGCGAAGTGATGCCAGTCATCACGCCGATCGGACTTGACCCGTCGCACCCGTTCCCGCGTGTACTCAACAAGAGCCTCAATTTCGCAGTTGAACTTGAAGGCCGCGACGCTTTCGGCCGCAGTTCCGGTGCCGCCATCGTGCAGGCGCCGCGCGTGCTGCCGCGCGTGATCCGGCTGCCGCGAGAACTCGGCGAATGTGAGTACGCCTTCGTCTTCCTGTCTTCGATCCTGCACGAATTTGTTCATGAACTCTTCGCCGGCA…
EU432829	CCCACGCGATCGTCAAGGAGCAGTATGCCCTGCTCAACGACGAGATACTGCCGCAGCTCGCAGCTGAGGGTATCCGTTTCCTCAAGCGCGCGGACTGGAACGCTGCGCAGCGCGAATGGATCCGGGACTTCTTCTTCCGCGAAGTGATGCCAGTCATCACGCCGATCGGACTTGACCCGTCGCACCCGTTCCCGCGTGTACTCAACAAGAGCCTCAATTTCGCAGTTGAACTTGAAGGCCGCGACGCTTTCGGCCGCAGTTCCGGTGCCGCCATCGTGCAGGCGCCGCGCGTGCTGCCGCGCGTGATCCGGCTGCCGCGAGAACTCGGCGAATGTGAGTACGCCTTCGTCTTCCCTGTCTCGATCCTGCACGAATTTGTTCATGAACTCTTCGCCGGCA…
EU432831	CCCACGCGATCGTCAAGGAGCAGTATGCCCTGCTCAACGACGAGATACTGCCGCAGCTCGCAGCTGAGGGTATCCGTTTCCTCAAGCGCGCGGACTGGAACGTTGCGCAGCGCGAATGGATCCGGGACTTCTTCTTCCGCGAAGTGATGCCAGTCATCACGCCGATCGGACTTGACCCGTCGCACCCGTTCCCGCGTGTACTCAACAAGAGCCTCAATTTCGCAGTTGAACTTGAAGGCCGCGACGCTTTCGGCCGCAGTTCCGGTGCCGCCATCGTGCAGGCGCCGCGCGTGCTGCCGCGCGTGATCCGGCTGCCGCGAGAACTCGGCGAATGTGAGTACGCCTTCGTCTTCCTGTCTTCGATCCTGCACGAATTTGTTCATGAACTCTTCGCCGGCA…
EU432832	CCCACGCGATCGTCAAGGAGCAGTATGCCCTGCTCAACGACGAGATACTGCCGCAGCTCGCAGCTGAGGGTATCCGTTTCCTCAAGCGCGCGGACTGGAACGTTGCGCAGCGCGAATGGATCCGGGACTTCTTCTTCCGCGAAGTGATGCCAGTCATCACGCCGATCGGACTTGACCCGTCGCACCCGTTCCCGCGTGTACTCAACAAGAGCCTCAATTTCGCAGTTGAACTTGAAGGCCGCGACGCTTTCGGCCGCAGTTCCGGTGCTGCCATCGTGCAGGCGCCGCGCGTGCTGCCGCGCGTGATCCGGCTGCCGCGAGAACTCGGCGAATGTGAGTACGCCTTCGTCTTCCTGTCTTCGATCCTGCACGAATTTGTTCATGAACTCTTCGCCGGCA…
EU432833	CCCACGCGATCGTCAAGGAGCAGTATGCCCTGCTCAACGACGAGATACTGCCGCAGCTCGCAGCTGAGGGTATCCGTTTCCTCAAGCGCGCGGACTGGAACGTTGCGCAGCGCGAATGGATCCGGGACTTCTTCTTCCGCGAAGTGATGCCAGTCATCACGCCGATCGGACTTGACCCGTCGCACCCGTTCCCGCGTGTACTCAACAAGAGCCTCAATTTCGCAGTTGAACTTGAAGGCCGCGACGCTTTCGGCCGCAGTTCCGGTGCCGCCATCGTGCAGGCGCCGCGCGTGCTGCCGCGCGTGATCCGGCTGCCGCGAGAACTCGGCGAATGTGAGTACGCCTTCGTCTTCCTGTCTTCGATCCTGCACGAATTTGTTCATGAACTCTTCGCCGGCA…
EU432834	CCCACGCGATCGTCAAGGAGCAGTATGCCCTGCTCAACGACGAGATACTGCCGCAGCTCGCAGCTGAGGGTATCCGTTTCCTCAAGCGCGCGGACTGGAACGTTGCGCAGCGCGAATGGATCCGGGACTTCTTCTTCCGCGAAGTGATGCCAGTCATCACGCCGATCGGACTTGACCCGTCGCACCCGTTCCCGCGTGTACTCAACAAGAGCCTCAATTTCGCAGTTGAACTTGAAGGCCGCGACGCTTTCGGCCGCAGTTCCGGTGCCGCCATCGTGCAGGCGCCGCGCGTGCTGCCGCGCGTGATCCGGCTGCCGCGAGAACTCGGCGAATGTGAGTACGCCTTCGTCTTCCTGTCTTCGATCCTGCACGAATTTGTTCATGAACTCTTCGCGGGCA…
EU432836	CCCACGCGATCGTCAAGGAGCAGTATGCCCTGCTCAACGACGAGATACTGCCGCAGCTCGCAGCTGAGGGTATCCGTTTCCTCAAGCGCGCGGACTGGAACGTTGCGCAGCGCGAATGGATCCGGGACTTCTTCTTCCGCGAAGTGATGCCAGTCATCACGCCGATCGGACTTGACCCGTCGCACCCGTTCCCGCGTGTACTCAACAAGAGCCTCAATTTCGCAGTTGAACTTGAAGGCCGCGACGCTTTCGGCCGCAGTTCCGGTGCCGCCATCGTGCAGGCGCCGCGCGTGCTGCCGCGCGTGATCCGGCTGCCGCGAGAACTCGGCGAATGTGAGTACGCCTTCGTCTTCCTGTCTTCGGTCCTGCACGAATTTGTTCATGAACTCTTCGCCGGCA…
EU432837	CCCACGCGATCGTCAAGGAGCAGTATGCCCTGCTCAACGACGAGATACTGCCGCAGCTCGCAGCTGAGGGTATCCGTTTCCTCAAGCGCGCGGACTGGAACGTTGCGCAGCGCGAATGGATCCGGGACTTCTTCTTCCGCGAAGTGATGCCAGTCATCACGCCGATCGGACTTGACCCGTCGCACCCGTTCCCGCGTGTACTCAACAAGAGCCTCAATTTCGCAGTTGAACTTGAAGGCCGCGACGCTTTCGGCCGCAGTTCCGGTGCCGCCATCGTGCAGGCGCCGCGCGTGCTGCCGCGCGTGATCCGGCTGCCGCGAGAACTCGGCGAATGTGAGTACGCCTTCGTCTTCCTGTCTTCGATCCTGCACGAATTTGTTCATGAACTCTTCGCCGGCA…
EU432839	CCCACGCGATCGTCAAGGAGCAGTATGCCCTGCTCAACGACGAGATACTGCCGCAGCTCGCAGCTGAGGGTATCCGTTTCCTCAAGCGCGCGGACTGGAACGTTGCGCAGCGCGAATGGATCCGGGACTTCTTCTTCCGCGAAGTGATGCCAGTCATCACGCCGATCGGACTTGACCCGTCGCACCCGTTCCCGCGTGTACTCAACAAGAGCCTCAATTTCGCAGTTGAACTTGAAGGCCGCGACGCTTTCGGCCGCAGTTCCGGTGCCGCCATCGTGCAGGCGCCGCGCGTGCTGCCGCGCGTGATCCGGCTGCCGCGAGAACTCGGCGAATGTGAGTACGCCTTCGTCTTCCTGTCTTCGATCCTGCACGAATTTGTTCATGAACTCTTCGCCGGCA…
EU432840	CCCACGCGATCGTCAAGGAGCAGTATGCCCTGCTCAACGACGAGATACTGCCGCAGCTCGCAGCTGAGGGTATCCGTTTCCTCAAGCGCGCGGACTGGAACGTTGCGCAGCGCGAATGGATCCGGGACTTCTTCTTCCGCGAAGTGATGCCAGTCATCACGCCGATCGGACTTGACCCGTCGCACCCGTTCCCGCGTGTACTCAACAAGAGCCTCAATTTCGCAGTTGAACTTGAAGGCCGCGACGCTTTCGGCCGCAGTTCCGGTGCCGCCATCGTGCAGGCGCCGCGCGTGCTGCCGCGCGTGATCCGGCTGCCGCGAGAACTCGGCGAATGTGAGTACGCCTTCGTCTTCCTGTCTTCGATCCTGCACGAATTTGTTCATGAACTCTTCGCCGGCA…
EU432841	CCCACGCGATCGTCAAGGAGCAGTATGCCCTGCTCAACGACGAGATACTGCCGCAGCTCGCAGCTGAGGGTATCCGTTTCCTCAAGCGCGCGGACTGGAACGTTGCGCAGCGCGAATGGATCCGGGACTTCTTCTTCCGCGAAGTGATGCCAGTCATCACGCCGATCGGACTTGACCCGTCGCACCCGTTCCCGCGTGTACTCAACAAGAGCCTCAATTTCGCAGTTGAACTTGAAGGCCGCGACGCTTTCGGCCGCAGTTCCGGTGCCGCCATCGTGCAGGCGCCGCGCGTGCTGCCGCGCGTGATCCGGCTGCCGCGAGAACTCGGCGAATGTGAGTACGCCTTCGTCTTCCTGTCTTCGATCCTGCACGAATTTGTTCATGAACTCTTCGCCGGCA…
EU432842	CCCACGCGATCGTCAAGGAGCAGTATGCCCTGCTCAACGACGAGATACTGCCGCAGCTCGCAGCTGAGGGTATCCGTTTCCTCAAGCGCGCGGACTGGAACGTTGCGCAGCGCGAATGGATCCGGGACTTCTTCTTCCGCGAAGTGATGCCAGTCATCACGCCGATCGGACTTGACCCGTCGCACCCGTTCCCGCGTGTACTCAACAAGAGCCTCAATTTCGCAGTTGAACTTGAAGGCCGCGACGCTTTCGGCCGCAGTTCCGGTGCCGCCATCGTGCAGGCGCCGCGCGTGCTGCCGCGCGTGATCCGGCTGCCGCGAGAACTCGGCGAATGTGAGTACGCCTTCGTCTTCCTGTCTTCGATCCTGCACGAATTTGTTCATGAACTCTTCGCCGGCA…
EU432843	CCCACGCGATCGTCAAGGAGCAGTATGCCCTGCTCAACGACGAGATACTGCCGCAGCTCGCAGCTGAGGGTATCCGTTTCCTCAAGCGCGCGGACTGGAACGTTGCGCAGCGCGAATGGATCCGGGACTTCTTCTTCCGCGAAGTGATGCCAGTCATCACGCCGATCGGACTTGACCCGTCGCACCCGTTCCCGCGTGTACTCAACAAGAGCCTCAATTTCGCAGTTGAACTTGAAGGCCGCGACGCTTTCGGCCGCAGTTCCGGTGCCGCCATCGTGCAGGCGCCGCGCGTGCTGCCGCGCGTGATCCGGCTGCCGCGAGAACTCGGCGAATGTGAGTACGCCTTCGTCTTCCTGTCTTCGATCCTGCACGAATTTGTTCATGAACTCTTCGCCGGCA…
EU432844	CCCACGCGATCGTCAAGGAGCAGTATGCCCTGCTCAACGACGAGATACTGCCGCAGCTCGCAGCTGAGGGTATCCGTTTCCTCAAGCGCGCGGACTGGAACGTTGCGCAGCGCGAATGGATCCGGGACTTCTTCTTCCGCGAAGTGATGCCAGTCATCACGCCGATCGGACTTGACCCGTCGCACCCGTTCCCGCGTGTACTCAACAAGAGCCTCAATTTCGCAGTTGAACTTGAAGGCCGCGACGCTTTCGGCCGCAGTTCCGGTGCCGCCATCGTGCAGGCGCCGCGCGTGCTGCCGCGCGTGATCCGGCTGCCGCGAGAACTCGGCGAATGTGAGTACGCCTTCGTCTTCCTGTCTTCGATCCTGCACGAATTTGTTCATGAACTCTTCGCCGGCA…
EU432846	CCCACGCGATCGTCAAGGAGCAGTATGCCCTGCTCAACGACGAGATACTGCCGCAGCTCGCAGCTGAGGGTATCCGTTTCCTCAAGCGCGCGGACTGGAACGTTGCGCAGCGCGAATGGATCCGGGACTTCTTCTTCCGCGAAGTGATGCCAGTCATCACGCCGATCGGACTTGACCCGTCGCACCCGTTCCCGCGTGTACTCAACAAGAGCCTCAATTTCGCAGTTGAACTTGAAGGCCGCGACGCTTTCGGCCGCAGTTCCGGTGCCGCCATCGTGCAGGCGCCGCGCGTGCTGCCGCGCGTGATCCGGCTGCCGCGAGAACTCGGCGAATGTGAGTACGCCTTCGTCTTCCTGTCTTCGATCCTGCACGAATTTGTTCATGAACTCTTCGCCGGCA…
EU432847	CCCACGCGATCGTCAAGGAGCAGTATGCCCTGCTCAACGACGAGATACTGCCGCAGCTCGCAGCTGAGGGTATCCGTTTCCTCAAGCGCGCGGACTGGAACGTTGCGCAGCGCGAATGGATCCGGGACTTCTTCTTCCGCGAAGTGATGCCAGTCATCACGCCGATCGGACTTGACCCGTCGCACCCGTTCCCGCGTGTACTCAACAAGAGCCTCAATTTCGCAGTTGAACTTGAAGGCCGCGACGCTTTCGGCCGCAGTTCCGGTGCCGCCATCGTGCAGGCGCCGCGCGTGCTGCCGCGCGTGATCCGGCTGCCGCGAGAACTCGGCGAATGTGAGTACGCCTTCGTCTTCCTGTCTTCGATCCTGCACGAATTTGTTCATGAACTCTTCGCCGGCA…
EU432848	CCCACGCCATCGTCAAGGAACAGTACGCGCTGCTCAACGACGAGATCCTGCCGCAACTTGCCGCGGAGGGTATCCGCTTCCTCAAGCGCGCGGACTGGAATCCCGAGCAGCGCGAATGGATCCGGGATTTCTTCTTCCGCGAAGTGATGCCGGTCATCACCCCGATCGGACTTGACCCGTCGCACCCGTTCCCACGTGTGCTCAACAAGAGCCTCAATTTCGCCGTTGAACTCGAAGGCCGCGACGCTTTCGGCCGCAGTTCCGGTGCCGCCATCGTGCAGGCGCCGCGCGTGCTGCCGCGCGTGATCCGGCTGCCGCGAGAACTTGGCGAATCCGAGTACGCCTTCGTCTTCCTGTCTTCGATCCTGCACGAGTTTGTTCATGAACTGTTCTCCGGCA…
EU432849	CCCACGCGATCGTCAAGGAGCAGTATGCCCTGCTCAACGACGAGATACTGCCGCAGCTCGCAGCTGAGGGTATCCGTTTCCTCAAGCGCGCGGACTGGAACGTTGCGCAGCGCGAATGGATCCGGGACTTCTTCTTCCGCGAAGTGATGCCAGTCATCACGCCGATCGGACTTGACCCGTCGCACCCGTTCCCGCGTGTACTCAACAAGAGCCTCAATTTCGCAGTTGAACTTGAAGGCCGCGACGCTTTCGGCCGCAGTTCCGGTGCCGCCATCGTGCAGGCGCCGCGCGTGCTGCCGCGCGTGATCCGGCTGCCGCGAGAACTCGGCGAATGTGAGTACGCCTTCGTCTTCCTGTCTTCGATCCTGCACGAATTTGTTCATGAACTCTTCGCCGGCA…
EU432850	CCCACGCGATCGTCAAGGAGCAGTATGCCCTGCTCAACGACGAGATACTGCCGCAGCTCGCAGCTGAGGGTATCCGTTTCCTCAAGCGAGCGGACTGGAACGTTGCGCAGCGCGAATGGATCCGGGACTTCTTCTTCCGCGAAGTGATGCCGGTCATCACGCCAATCGGACTTGACCCGTCTCACCCGTTCCCGCGTGTACTCAACAAGAGCCTCAATTTCGCGGTTGAACTTGAAGGCCGCGACGCTTTCGGCCGCAGTTCCGGTGCCGCCATCGTGCAGGCGCCGCGTGTGCTGCCGCGCGTGATCCGGCTGCCGCGAGAACTCGGCGAATGTGAGTACGCCTTCGTCTTCCTGTCTTCGATCCTGCACGAATTTGTTCATGAACTGTTCGCCGGCA…
EU432851	CCCACGCGATCGTCAAGGAGCAGTATGCCCTGCTCAACGACGAGATACTGCCGCAGCTCGCAGCTGAGGGTATCCGTTTCCTCAAGCGCGCGGACTGGAACGTTGCGCAGCGCGAATGGATCCGGGACTTCTTCTTCCGCGAAGTGATGCCAGTCATCACGCCGATCGGACTTGACCCGTCGCACCCGTTCCCGCGTGTACTCAACAAGAGCCTCAATTTCGCAGTTGAACTTGAAGGCCGCGACGCTTTCGGCCGCAGTTCCGGTGCCGCCATCGTGCAGGCGCCGCGCGTGCTGCCGCGCGTGATCCGGCTGCCGCGAGAACTCGGCGAATGTGAGTGCGCCTTCGTCTTCCTGTCTTCGATCCTGCACGAATTTGTTCATGAACTCTTCGCCGGCA…
EU432857	CCCACGCGATCGTCAAGGAGCAGTATGCCCTGCTCAACGACGAGATACTGCCGCAGCTCGCAGCTGAGGGTATCCGTTTCCTCAAGCGCGCGGACTGGAACGTTGCGCAGCGCGAATGGATCCGGGACTTCTTCTTCCGCGAAGTGATGCCAGTCATCACGCCGATCGGACTTGACCCGTCGCACCCGTTCCCGCGTGTACTCAACAAGAGCCTCAATTTCGCAGTTGAACTTGAAGGCCGCGACGCTTTCGGCCGCAGTTCCGGTGCCGCCATCGTGCAGGCGCCGCGCGTGCTGCCGCGCGTGATCCGGCTGCCGCGAGAACTCGGCGAATGTGAGTACGCCTTCGTCTTCCTGTCTTCGATCCTGCACGAATTTGTTCATGAACTCTTCGCCGGCA…
EU432860	CCCACGCGATCGTCAAGGAGCAGTATGCCCTGCTCAACGACGAGATACTGCCGCAGCTCGCAGCTGAGGGTATCCGTTTCCTCAAGCGCGCGGACTGGAACGTTGCGCAGCGCGAATGGATCCGGGACTTCTTCTTCCGCGAAGTGATGCCAGTCATCACGCCGATCGGACTTGACCCGTCGCACCCGTTCCCGCGTGTACTCAACAAGAGCCTCAATTTCGCAGTTGAACTTGAAGGCCGCGACGCTTTCGGCCGCAGTTCCGGTGCCGCCATCGTGCAGGCGCCGCGCGTGCTGCCGCGCGTGATCCGGCTGCCGCGAGAACTCGGCGAATGTGAGTACGCCTTCGTCTTCCTGTCTTCGATCCTGCACGAATTTGTTCATGAACTCTTCGCCGGCA…
EU432862	CCCACGCGATCGTCAAGGAGCAGTATGCCCTGCTCAACGACGAGATACTGCCGCAGCTCGCAGCTGAGGGTATCCGTTTCCTCAAGCGCGCGGACTGGAACGTTGCGCAGCGCGAATGGATCCGGGACTTCTTCTTCCGCGAAGTGATGCCAGTCATCACGCCGATCGGACTTGACCCGTCGCACCCGTTCCCGCGTGTACTCAACAAGAGCCTCAATTTCGCAGTTGAACTTGAAGGCCGCGACGCTTTCGGCCGCAGTTCCGGTGCCGCCATCGTGCAGGCGCCGCGCGTGCTGCCGCGCGTGATCCGGCTGCCGCGAGAACTCGGCGAATGTGAGTACGCCTTCGTCTTCCTGTCTTCGATCCTGCACGAATTTGTTCATGAACTCTTCGCCGGCA…
EU432863	CCCACGCAATCGTCAAGGAGCAGTATGCCCTGCTCAACGACGAGATACTGCCGCAGCTCGCAGCTGAGGGTATTCGTTTCCTCAAGCGCGTGGACTGGAACGTTGCGCAGCGCGAATGGATCCGGGACTTCTTCTTCCGCGAAGTGATGCCAGTCATCACGCCGATCGGACTTGACCCGTCGCACCCGTTCCCGCGTGTACTCAACAAGAGCCTCAATTTCGCAGTTGAACTTGAAGGCCGCGACGCTTTCGGCCGCAGTTCCGGTGCCGCCATCGTGCAGGCGCCGCGCGTGCTGCCGCGCGTGATCCGGCTGCCGCGAGAACTCGGCGAATGTGAGTACGCCTTCGTCTTCCTGTCTTCGATCCTGCACGAATTTGTTCATGAACTCTTCGCCGGCA…
EU432869	CCCACGCAATCGTCAAGGAGCAGTATGCCCTGCTCAACGACGAGATACTGCCGCAGCTCGCAGCTGAGGGTATTCGTTTCCTCAAGCGCGCGGACTGGAACGTTGCGCAGCGCGAATGGATCCGGGACTTCTTCTTCCGCGAAGTGGTGCCAGTCATCACGCCGATCGGACTTGACCCGTCGCACCCGTTCCCGCGTGTACTCAACAAGAGCCTCAATTTCGCAGTTGAACTTGAAGGCCGCGACGCTTTCGGCCGCAGTTCCGGTGCTGCCATCGTGCAGGCGCCGCGCGTGCTGCCGCGCGTGATCCGGCTGCCGCGAGAACTCGGCGAATGTGAGTACGCCTTCGTCTTCCTGTCTTCGATCCTGCACGAATTTGTTCATGAACTCTTCGCCGGCA…
EU432874	CCCACGCGATCGTCAAGGAGCAGTATGCCCTGCTCAACGACGAGATACTGCCGCAGCTCGCAGCTGAGGGTATCCGTTTCCTCAAGCGCGCGGACTGGAACGTTGCGCAGCGCGAATGGATCCGGGACTTCTTCTTCCGCGAAGTGATGCCAGTCATCACGCCGATCGGACTTGACCCGTCGCACCCGTTCCCGCGTGTACTCAACAAGAGCCTCAATTTCGCAGTTGAACTTGAAGGCCGCGACGCTTTCGGCCGCAGTTCCGGTGCTGCCATCGTGCAGGCGCCGCGCGTGCTGCCGCGCGTGATCCGGCTGCCGCGAGAACTCGGCGAATGTGAGTACGCCTTCGTCTTCCTGTCTTCGATCCTGCACGAATTTGTTCATGAACTCTTCGCCGGCA…
EU432936	CCCACGCGATCGTCAAGGAGCAGTATGCCCTGCTCAACGACGAGATACTGCCGCAGCTCGCAGCTGAGGGTATCCGTTTCCTCAAGCGCGCGGACTGGAACGTTGCGCAGCGCGAATGGATCCGGGACTTCTTCTTCCGCGAAGTGATGCCAGTTATCACGCCGATCGGACTTGACCCGTCGCACCCGTTCCCGCGTGTACTCAACAAGAGCCTCAATTTCGCAGTTGAACTTGAAGGCCGCGACGCTTTCGGCCGCAGTTCCGGTGCCGCCATCGTGCAGGCGCCGCGCGTGCTGCCGCGCGTGATCCGGCTGCCGCGAGAACTCGGCGAATGTGAATACGCCTTCGTCTTCCTGTCTTCGATCCTGCACGAATTTGTTCATGAACTCTTCGCCGGCA…
EU432938	CCCACGCGATCGTCAAGGAGCAGTATGCCCTGCTCAACGACGAGATACTGCCGCAGCTCGCAGCTGAGGGTATCCGTTTCCTCAAGCGCGCGGACTGGAACGTTGCGCAGCGCGAATGGATCCGGGACTTCTTCTTCCGCGAAGTGATGCCAGTCATCACGCCGATCGGACTTGACCCGTCGCACCCGTTCCCGCGTGTACTCAACAAGAGCCTCAATTTCGCAGTTGAACTTGAAGGCCGCGACGCTTTCGGCCGCAGTTCCGGTGCCGCCATCGTGCAGGCGCCGCGCGTGCTGCCGCGCGTGATCCGGCTGCCGCGAGAACTCGGCGAATGTGAGTACGCCTTCGTCTTCCTGTCTTCGATCCTGCACGAATTTGTTCATGAACTCTTCGCCGGCA…
EU432940	CCCACGCGATCGTCAAGGAGCAGTATGCCCTGCTCAACGACGAGATACTGCCGCAGCTCGCAGCTGAGGGTATCCGTTTCCTCAAGCGAGCGGACTGGAACGTTGCGCAGCGCGAATGGATCCGGGACTTCTTCTTCCGCGAAGTGATGCCGGTCATCACGCCAATCGGACTTGACCCGTCGCACCCGTTCCCGCGTGTACTCAACAAGAGCCTCAATTTCGCAGTTGAACTTGAAGGCCGCGACGCTTTCGGCCGCAGTTCCGGTGCCGCCATCGTGCAGGCGCCGCGTGTGCTGCCGCGCGTGATCCGGCTGCCGCGAGAACTCGGCGAATGTGAGTACGCCTTCGTCTTCCTGTCTTCGATCCTGCACGAATTTGTTCATGAACTGTTCGCCGGCA…
EU432941	CCCACGCGATCGTCAAGGAGCAGTATGCCCTGCTCAACGACGAGATACTGCCGCAGCTCGCAGCTGAGGGTATCCGTTTCCTCAAGCGCGCGGACTGGAACGTTGCGCAGCGCGAATGGATCCGGGACTTCTTCTTCCGCGAAGTGATGCCAGTCATCACGCCGATCGGACTTGACCCGTCGCACCCGTTCCCGCGTGTACTCAACAAGAGCCTCAATTTCGCAGTTGAACTTGAAGGCCGCGACGCTTTCGGCCGCAGTTCCGGTGCCGCCATCGTGCAGGCGCCGCGCGTGCTGCCGCGCGTGATCCGGCTGCCGCGAGAACTCGGCGAATGTGAGTACGCCTTCGTCTTCCTGTCTTCGATCCTGCACGAATTTGTTCATGAACTCTTCGCCGGCA…
EU432945	CCCACGCGATCGTCAAGGAGCAGTATGCCCTGCTCAACGACGAGATACTGCCGCAGCTCGCAGCTGAGGGTATCCGTTTCCTCAAGCGCGCGGACTGGAACGTTGCGCAGCGCGAATGGATCCGGGACTTCTTCTTCCGCGAAGTGATGCCAGTCATCACGCCGATCGGACTTGACCCGTCGTACCCGTTCCCGCGTGTACTCAACAAGAGCCTCAATTTCGCAGTTGAACTTGAAGGCCGCGACGCTTTCGGCCGCAGTTCCGGTGCCGCCATCGTGCAGGCGCCGCGCGTGCTGCCGCGCGTGATCCGGCTGCCGCGAGAACTCGGCGAATGTGAGTACGCCTTCGTCTTCCTGTCTTCGATCCTGCACGAATTTGTTCATGAACTCTTCGCCGGCA…
EU432950	CCCACGCGATCGTCAAGGAGCAGTATGCCCTGCTCTACGACGAGATACTGCCGCAGCTCGCAGCTGAGGGTATCCGTTTCCTCAAGCGCGCGGACTGGAACGTTGCGCAGCGCGAATGGATCCGGGACTTCTTCTTCCGCGAAGTGATGCCAGTCATCACGCCGATCGGACTTGACCCGTCGCACCCGTTCCCGCGTGTACTCAACAAGAGCCTCAATTTCGCAGTTGAACTTGAAGGCCGCGACGCTTTCGGCCGCAGTTCCGGTGCTGCCATCGTGCAGGCGCCGCGCGTGCTGCCGCGCGTGATCCGGCTGCCGCGAGAACTCGGCGAATGTGAGTACGCCTTCGTCTTCCTGTCTTCGATCCTGCACGAATTTGTTCATGAACTCTTCGCCGGCA…
EU432951	CCCACGCGATCGTCAAGGAGCAGTATGCCCTGCTCAACGACGAGATACTGCCGCAGCTCGCAGCTGAGGGTATCCGTTTCCTCAAGCGCGCGGACTGGAACGTTGCGCAGCGCGAATGGATCCGGGACTTCTTCTTCCGCGAAGTGATGCCAGTCATCACGCCGATCGGACTTGACCCGTCGCACCCGTTCCCGCGTGTACTCAACAAGAGCCTCAATTTCGCAGTTGAACTTGAAGGCCGCGACGCTTTCGGCCGCAGTTCCGGTGCCGCCATCGTGCAGGCGCCGCGCGTGCTGCCGCGCGTGATCCGGCTGCCGCGAGAACTCGGCGAATGTGAGTACGCCTTCGTCTTCCTGTCTTCGATCCTGCACGAATTTGTTCATGAACTCTTCGCCGGCA…
EU432954	CCCACGCGATCGTCAAGGAGCAGTATGCCCTGCTCAACGACGAGATACTGCCGCAGCTCGCAGCTGAGGGTATCCGTTTCCTCAGGCGCGCGGACTGGAACGTTGCGCAGCGCGAATGGATCCGGGACTTCTTCTTCCGCGAAGTGATGCCAGTCATCACGCCGATCGGACTTGACCCGTCGCACCCGTTCCCGCGTGTACTCAACAAGAGCCTCAATTTCGCAGTTGAACTTGAAGGCCGCGACGCTTTCGGCCGCAGTTCCGGTGCCGCCATCGTGCAGGCGCCGCGCGTGCTGCCGCGCGTGATCCGGCTGCCGCGAGAACTCGGCGAATGTGAGTACGCCTTCGTCTTCCTGTCTTCGATCCTGCACGAATTTGTTCATGAACTCTTCGCCGGCA…
EU432956	CCCACGCGATCGTCAAGGAGCAGTATGCCCTCCTGAACGACGAGATACTGCCGCAGCTCGCAGCTGAGGGTATCCGTTTCCTCAAGCGCGCGGACTGGAACGTTGCGCAGCGCGAATGGATCCGGGACTTCTTCTTCCGCGAAGTGATGCCAGTCATCACGCCGATCGGACTTGACCCGTCGCACCCGTTCCCGCGTGTACTCAACAAGAGCCTCAATTTCGCAGTTGAACTTGAAGGCCGCGACGCTTTCGGCCGCAGTTCCGGTGCCGCCATCGTGCAGGCGCCGCGCGTGCTGCCGCGCGTGATCCGGCTGCCGCGAGAACTCGGCGAATGTGAGTACGCCTTCGTCTTCCTGTCTTCGATCCTGCACGAATTTGTTCATGAACTCTTCGCCGGCA…
EU432957	CCCACGCGATCGTCAAGGAGCAGTATGCCCTGCTCAACGACGAGATACTGCCGCAGCTCGCAGCTGAGGGTATCCGTTTCCTCAAGCGCGCGGACTGGAACGTTGCGCAGCGCGAATGGATCCGGGACTTCTTCTTCCGCGAAGTGATGCCAGTCATCACGCCGATCGGACTTGACCCGTCGCACCCGTTCCCGCGTGTACTCAACAAGAGCCTCAATTTCGCAGTTGAACTTGAAGGCCGCGACGCTTTCGGCCGCAGTTCCGGTGCCGCCATCGTGCAGGCGCCGCGCGTGCTGCCGCGCGTGATCCGGCTGCCGCGAGAACTCGGCGAATGTGAGTACGCCTTCGTCTTCCTGTCTTCGATCCTGCACGAATTTGTTCATGAACTCTTCGCCGGCA…
EU432961	CCCACGCGATCGTCAAGGAGCAGTATGCCCTGCTCAACGACGAGATACTGCCGCAGCTCGCAGCTGAGGGTATCCGTTTCCTCAAGCGCGCGGACTGGAACGTTGCGCAGCGCGAATGGATCCGGGACTTCTTCTTCCGCGAAGTGATGCCAGTCATCACGCCGATCGGACTTGACCCGTCGCACCCGTTCCCGCGTGTACTCAACAAGAGCCTCAATTTCGCAGTTGAACTTGAAGGCCGCGACGCTTTCGGCCGCAGTTCCGGTGCCGCCATCGTGCAGGCGCCGCGCGTGCTGCCGCGCGTGATCCGGCTGCCGCGAGAACTCGGCGAATGTGAGTACGCCTTCGTCTTCCTGTCTTCGATCCTGCACGAATTTGTTCATGAACTCTTCGCCCGGC…
EU432962	CCCACGCGATCGTCAAGGAGCAGTATGCCCTGCTCAACGACGAGATACTGCCGCAGCTCGCAGCTGAGGGTATCCGTTTCCTCAAGCGCGCGGACTGGAACGTTGCGCAGCGCGAATGGATCCGGGACTTCTTCTTCCGCGAAGTGATGCCAGTCATCACGCCGATCGGACTTGACCCGTCGCACCCGTTCCCGCGTGTACTCAACAAGAGCCTCAATTTCGCAGTTGAACTTGAAGGCCGCGACGCTTTCGGCCGCAGTTCCGGTGCCGCCATCGTGCAGGCGCCGCGCGTGCTGCCGCGCGTGATCCGGCTGCCGCGAGAACTCGGCGAATGTGAGTACGCCTTCGTCTTCCTGTCTTCGATCCTGCACGAATTTGTTCATGAACTCTTCGCCGGCA…
EU432964	CCCACGCGATCGTCAAGGAGCAGTATGCCCTGCTCAACGACGAGATACTGCCGCAGCTCGCAGCTGAGGGTATCCGTTTCCTCAAGCGCGCGGACTGGAACGTTGCGCAGCGCGAATGGATCCGGGACTTCTTCTTCCGCGAAGTGATGCCAGTCATCACGCCGATCGGACTTGACCCGTCGCACCCGTTCCCGCGTGTACTCAACAAGAGCCTCAATTTCGCAGTTGAACTTGAAGGCCGCGACGCTTTCGGCCGCAGTTCCGGTGCCGCCATCGTGCAGGCGCCGCGCGTGCTGCCGCGCGTGATCCGGCTGCCGCGAGAACTCGGCGAATGTGAGTACGCCTTCGTCTTCCTGTCTTCGATCCTGCACGAATTTGTTCATGAACTCTTCGCCGGCA…
EU432967	CCCACGCGATCGTCAAGGAGCAGTATGCCCTGCTCAACGACGAGATACTGCCGCAGCTCGCAGCTGAGGGTATCCGTTTCCTCAAGCGCGCGGACTGGAACGTTGCGCAGCGCGAATGGATCCGGGACTTCTTCTTCCGCGAAGTGATGCCAGTCATCACGCCGATCGGACTTGACCCGTCGCACCCGTTCCCGCGTGTACTCAACAAGAGCCTCAATTTCGCAGTTGAACTTGAAGGCCGCGACGCTTTCGGCCGCAGTTCCGGTGCCGCCATCGTGCAGGCGCCGCGCGTGCTGCCGCGCGTGATCCGGCTGCCGCGAGAACTCGGCGAATGTGAGTACGCCTTCGTCTTCCTGTCTTCGATCCTGCACGAATTTGTTCATGAACTCTTCGCCGGCA…
EU432973	CCCACGCGATCGTCAAGGAGCAGTATGCCCTGCTCAACGACGAGATACTGCCGCAGCTCGCAGCTGAGGGTATCCGTTTCCTCAAGCGCGCGGACTGGAACGTTGCGCAGCGCGAATGGATCCGGGACTTCTTCTTCCGCGAAGTGATGCCAGTCATTACGCCGATCGGACTTGACCCGTCGCACCCGTTCCCGCGTGTACTCAACAAGAGCCTCAATTTCGCAGTTGAACTTGAAGGCCGCGACGCTTTCGGCCGCAGTTCCGGTGCCGCCATCGTGCAGGCGCCGCGCGTGCTGCCGCGCGTGATCCGGCTGCCGCGAGAACTCGGCGAATGTGAGTACGCCTTCGTCTTCCTGTCTTCGATCCTGCACGAATTTGTTCATGAACTCTTCGCCGGCA…
EU432977	CCCACGCCATCGTCAAGGAACAGTACGCGCTGCTCAACGACGAGATCCTGCCGCAACTTGCCGCGGAGGGTATCCGCTTCCTCAAGCGCGCGGACTGGAATCCCGAGCAGCGCGAATGGATCCGGGATTTCTTCTTCCGCGAAGTGATGCCGGTCATCACCCCGATCGGACTTGACCCGTCGCACCCGTTCCCACGTGTGCTCAACAAGAGCCTCAATTTCGCCGTTGAACTCGAAGGCCGCGACGCTTTCGGCCGCAGTTCCGGTGCCGCCATCGTGCAGGCGCCGCGCGTGCTGCCGCGCGTGATCCGGCTACCGCGAGAACTTGGCGAATCCGAGTACGCCTTCGTCTTCCTGTCTTCGATCCTGCACGAGTTTGTTCATGAACTGTTCTCCGGCA…
EU432978	CCCACGCCATCGTCAAGGAACAGTACGCGCTGCTCAACGACGAGATCCTGCCGCAACTTGCCGCGGAGGGTATCCGCTTCCTCAAGCGCGCGGACTGGAATCCCGAGCAGCGCGAATGGATCCGGGATTTCTTCTTCCGCGAAGTGATGCCGGTCATCACCCCGATCGGACTTGACCCGTCGCACCCGTTCCCACGTGTGCTCAACAAGAGCCTCAATTTCGCCGTTGAACTCGAAGGCCGCGACGCTTTCGGCCGCAGTTCCGGTGCCGCCATCGTGCAGGCGCCGCGCGTGCTGCCGCGCGTGATCCGGCTACCGCGAGAACTTGGCGAATCCGAGTACGCCTTCGTCTTCCTGTCTTCGATCCTGCACGAGTTTGTTCATGAACTGTTCTCCGGCA…
EU432979	CCCACGCCATCGTCAAGGAACAGTACGCGCTGCTCAACGACGAGATCCTGCCGCAACTTGCCGCGGAGGGTATCCGCTTCCTCAAGCGCGCGGACTGGAATCCCGAGCAGCGCGAATGGATCCGGGATTTCTTCTTCCGCGAAGTGATGCCGGTCATCACCCCGATCGGACTTGACCCGTCGCACCCGTTCCCACGTGTGCTCAACAAGAGCCTCAATTTCGCCGTTGAACTCGAAGGCCGCGACGCTTTCGGCCGCAGTTCCGGTGCCGCCATCGTGCAGGCGCCGCGCGTGCTGCCGCGCGTGATCCGGCTACCGCGAGAACTTGGCGAATCCGAGTACGCCTTCGTCTTCCTGTCTTCGATCCTGCACGAGTTTGTTCATGAACTGTTCTCCGGCA…
EU432980	CCCACGCCATCGTCAAGGAACAGTACGCGCTGCTCAACGACGAGATCCTGCCGCAACTTGCCGCGGAGGGTATCCGCTTCCTCAAGCGCGCGGACTGGAATCCCGAGCAGCGCGAATGGATCCGGGATTTCTTCTTCCGCGAAGTGATGCCGGTCATCACCCCGATCGGACTTGACCCGTCGCACCCGTTCCCACGTGTGCTCAACAAGAGCCTCAATTTCGCCGTTGAACTCGAAGGCCGCGACGCTTTCGGCCGCAGTTCCGGTGCCGCCATCGTGCAGGCGCCGCGCGTGCTGCCGCGCGTGATCCGGCTACCGCGAGAACTTGGCGAATCCGAGTACGCCTTCGTATTCCTGTCTTCGATCCTGCACGAGTTTGTTCATGAGCTGTTCTCCGGCA…
EU432981	CCCACGCCATCGTCAAGGAACAGTACGCGCTGCTCAACGACGAGATCCTGCCGCAACTTGCCGCGGAGGGTATCCGCTTCCTCAAGCGCGCGGACTGGAATCCCGAGCAGCGCGAATGGATCCGGGATTTCTTCTTCCGCGAAGTGATGCCGGTCATCACCCCGATCGGACTTGACCCGTCGCACCCGTTCCCACGTGTGCTCAACAAGAGCCTCAATTTCGCCGTTGAACTCGAAGGCCGCGACGCTTTCGGCCGCAGTTCCGGTGCCGCCATCGTGCAGGCGCCGCGCGTGCTGCCGCGCGTGATCCGGCTACCGCGAGAACTTGGCGAATCCGAGTACGCCTTCGTCTTCCTGTCTTCGATCCTGCACGAGTTTGTTCATGAACTGTTCTCCGGCA…
EU432982	CCCACGCCATCGTCAAGGAACAGTACGCGCTGCTCAACGACGAGATCCTGCCGCAACTTGCCGCGGAGGGTATCCGCTTCCTCAAGCGCGCGGACTGGAATCCCGAGCAGCGCGAATGGATCCGGGATTTCTTCTTCCGCGAAGTGATGCCGGTCATCACCCCGATCGGACTTGACCCGTCGCACCCGTTCCCACGTGTGCTCAACAAGAGCCTCAATTTCGCCGTCGAACTCGAAGGCCGCGACGCTTTCGGCCGCAGTTCCGGTGCCGCCATCGTGCAGGCGCCGCGCGTGCTGCCGCGCGTGATCCGGCTACCGCGAGAACTTGGCGAATCCGAGTACGCCTTCGTCTTCCTGTCTTCGATCCTGCACGAGTTTGTTCATGAACTGTTCTCCGGCA…
EU432983	CCCACGCCATCGTCAAGGAACAGTACGCGCTGCTCAACGACGAGATCCTGCCGCAACTTGCCGCGGAGGGTATCCGCTTCCTCAAGCGCGCGGACTGGAATCCCGAGCAGCGCGAATGGATCCGGGATTTCTTCTTCCGCGAAGTGATGCCGGTCATCACCCCGATCGGACTTGACCCGTCGCACCCGTTCCCACGTGTGCTCAACAAGAGCCTCAATTTCGCCGTTGAACTCGAAGGCCGCGACGCTTTCGGCCGCAGTTCCGGTGCCGCCATCGTGCAGGCGCCGCGCGTGCTGCCGCGCGTGATCCGGCTACCGCGAGAACTTGGCGAATCCGAGTACGCCTTCGTCTTCCTGTCTTCGATCCTGCACGAGTTTGTTCATGAACTGTTCTCCGGCA…
EU432984	CGCACGCGATCGTCAAGGAGCAGTACGCGCTGCTCAACGACGAGATCCTGCCGCAGCTCGCCGCTGAGGGTATCCGCTTCCTCAAGCGCGCGGACTGGAACGTCGGGCAGCGCGAATGGATCCGGAACTTCTTTTTCCGCGAAGTGATGCCGGTCATCACCCCGATCGGACTTGACCCGTCGCACCCGTTCCCGCGTGTACTCAACAAGAGCCTCAATTTCGCCGTTGAACTTGAAGGCCGCGACGCTTTCGGCCGCAGTTCCGGTGCCGCCATCGTGCAGGCGCCGCGCGTGCTGCCGCGCGTGATCCGGCTACCGCGAGAACTCGGCGAATCTGAGTACGCCTTCGTCTTCCTGTCTTCGATCCTGCACGAGTTTGTTCATGAACTGTTCTCCGGCA…
EU432986	CCCACGCCATCGTCAAGGAACAGTACGCGCTGCTCAACGACGAGATCCTGCCGCAACTTGCCGCGGAGGGTATCCGCTTCCTCAAGCGCGCGGACTGGAATCCCGAGCAGCGCGAATGGATCCGGGATTTCTTCTTCCGCGAAGTGATGCCGGTCATCACCCCGATCGGACTTGACCCGTCGCACCCGTTCCCACGTGTGCTCAACAAGAGCCTCAATTTCGCCGTTGAACTCGAAGGCCGCGACGCTTTCGGCCGCAGTTCCGGTGCCGCCATCGTGCAGGCGCCGCGCGTGCTGCCGCGCGTGATCCGGCTACCGCGCGAACTTGGCGAATCCGAGTACGCCTTCGTCTTCCTGTCTTCGATCCTGCACGAGTTTGTTCATGAACTGTTCTCCGGCA…
EU432987	CCCACGCCATCGTCAAGGAACAGTACGCGCTGCTCAACGACGAGATCCTGCCGCAACTTGCCGCGGAGGGTATCCGCTTCCTCAAGCGCGCGGACTGGAATCCCGAGCAGCGCGAATGGATCCGGGATTTCTTCTTCCGCGAAGTGATGCCGGTCATCACCCCGATCGGACTTGACCCGTCGCACCCGTTCCCACGTGTGCTCAACAAGAGCCTCAATTTCGCCGTTGAACTCGAAGGCCGCGACGCTTTCGGCCGCAGTTCCGGTGCCGCCATCGTGCAGGCGCCGCGCGTGCTGCCGCGCGTGATCCGGCTACCGCGAGAACTTGGCGAATCCGAGTACGCCTTCGTCTTCCTGTCTTCGATCCTGCACGAGTTTGTTCATGAACTGTTCGCGGGCA…
EU432988	CGCACGCAATCGTCAAGGAGCAGTACGCGCTGCTCAACGACGAGATCCTGCCGCAGCTCGCCGCTGAGAGTATCCGCTTCCTCAAGCGCGCGGACTGGAACGTCGCGCAGCGCGAATGGATCCGGGACTTCTTTTTCCGCGAAGTGATGCCGGTCATCACCCCGATCGGACTTGACCCGTCGCACCCGTTCCCGCGTGTACTCAACAAGAGCCTCAATTTCGCCGTTGAACTTGAAGGCCGCGACGCTTTCGGCCGCAGTTCCGGTGCCGCCATCGTGCAGGCGCCGCGCGTGCTGCCGCGCGTGATCCGGCTACCGCGAGAACTCGGCGAATCTGAGTACGCCTTCGTCTTCCTGTCTTCGATCCTGCACGAGTTTGTTCATGAACTGTTCGCCGGCA…
EU432989	CGCACGCGATCGTCAAGGAGCAGTACGCTCTGCTCAACGACGAGATCCTGCCGCAGCTCGCCGCTGAGGGTATCCGCTTCCTCAAGCGCGCGGACTGGAACGTCGGGCAGCGCGAATGGATCCGGGACTTCTTTTTCCGCGAAGTGATGCCGGTCATCACCCCGATCGGACTTGACCCGTCCCACCCGTTCCCGCGTGTACTCAACAAGAGCCTCAATTTCGCCGTTGAACTTGAAGGCCGCGACGCTTTCGGCCGCAGTTCCGGTGCCGCCATCGTGCAGGCGCCGCGCGTGCTGCCGCGCGTGATCCGGCTACCGCGAGAACTCGGCGAATCTGAGTACGCCTTCGTCTTCCTGTCTTCGATCCTGCACGAGTTTGTTCATGAACTGTTCGCCGGCA…
EU432990	CCCACGCCATCGTCAAGGAACAGTACGCGCTGCTCAACGACGAGATCCTGCCGCAACTTGCCGCGGAGGGTATCCGCTTCCTCAAGCGCGCGGACTGGAATCCCGAGCAGCGCGAATGGATCCGGGATTTCTTCTTCCGCGAAGTGATGCCGGTCATCACCCCGATCGGACTTGACCCGTCGCACCCGTTCCCACGTGTGCTCAACAAGAGCCTCAATTTCGCCGTTGAACTCGAAGGCCGCGACGCTTTCGGCCGCAGTTCCGGTGCCGCCATCGTGCAGGCGCCGCGCGTGCTGCCGCGCGTGATCCGGCTACCGCGAGAACTTGGCGAATCCGAGTACGCCTTCGTCTTCCTGTCTTCGATCCTGCACGAGTTTGTTCATGAACTGTTCGCGGGCA…
EU432991	CCCACGCCATCGTCAAGGAACAGTACGCGCTGCTCAACGACGAGATCCTGCCGCAACTTGCCGCGGAGGGTATCCGCTTCCTCAAGCGCGCGGACTGGAATCCCGAGCAGCGCGAATGGATCCGGGATTTCTTCTTCCGCGAAGTGATGCCGGTCATCACCCCGATCGGACTTGACCCGTCGCACCCGTTCCCACGTGTGCTCAACAAGAGCCTCAATTTCGCCGTTGAACTCGAAGGCCGCGACGCTTTCGGCCGCAGTTCCGGTGCCGCCATCGTGCAGGCGCCGCGCGTGCTGCCGCGCGTGATCCGGCTACCGCGAGAACTTGGCGAATCCGAGTACGCCTTCGTCTTCCTGTCTTCGATCCTGCACGAGTTTGTTCATGAACTGTTCTCCGGCA…
EU432992	CCCACGCCATCGTCAAGGAACAGTACGCGCTGCTCAACGACGAGATCCTGCCGCAACTTGCCGCGGAGGGTATCCGCTTCCTCAAGCGCGCGGACTGGAATCCCGAGCAGCGCGAATGGATCCGGGATTTCTTCTTCCGCGAAGTGATGCCGGTCATCACCCCGATCGGACTTGACCCGTCGCACCCGTTCCCACGTGTGCTCAACAAGAGCCTCAATTTCGCCGTTGAACTCGAAGGCCGCGACGCTTTCGGCCGCAGTTCCGGTGCCGCCATCGTGCAGGCGCCGCGCGTGCTGCCGCGCGTGATCCGGCTACCGCGAGAACTTGGCGAATCCGAGTACGCCTTCGTATTCCTGTCTTCGATCCTGCACGAGTTTGTTCATGAACTGTTCTCCGGCA…
EU432993	CCCACGCCATCGTCAAGGAACAGTACGCGCTGCTCAACGACGAGATCCTGCCGCAACTTGCCGCGGAGGGTATCCGCTTCCTCAAGCGCGCGGACTGGAATCCCGAGCAGCGCGAATGGATCCGGGATTTCTTCTTCCGCGAAGTGATGCCGGTCATCACCCCGATCGGACTTGACCCGTCGCACCCGTTCCCACGTGTGCTCAACAAGAGCCTCAATTTCGCCGTTGAACTCGAAGGCCGCGACGCTTTCGGCCGCAGTTCCGGTGCCGCCATCGTGCAGGCGCCGCGCGTGCTGCCGTGCATGATCCGGCTACCGCGAGAACTTGGCGAATCCGAGTACGCCTTCGTCTTCCTGTCTTCGATCCTGCACGAGTTTGTTCATGAACTGTTCTCCGGCA…
EU432994	CCCACGCCATCGTCAAGGAACAGTACGCGCTGCTCAACGACGAGATCCTGCCGCAACTTGCCGCGGAGAGTATCCGCTTCCTCAAGCGCGCGGACTGGAATCCCGAGCAGCGCGAATGGATCCGGGATTTCTTCTTCCGCGAAGTGATGCCGGTCATCACCCCGATCGGACTTGACCCGTCGCACCCGTTCCCACGTGTGCTCAACAAGAGCCTCAATTTCGCCGTTGAACTCGAAGGCCGCGACGCTTTCGGCCGCAGTTCCGGTGCCGCCATCGTGCAGGCGCCGCGCGTGCTGCCGCGCGTGATCCGGCTACCGCGAGAACTTGGCGAATCCGAGTACGCCTTCGTCTTCCTGTCTTCGATCCTGCACGAGTTTGTTCATGAACTGTTCTCCGGCA…
EU432995	CGCACGCGATCGTCAAGGAGCAGTACGCGCTGCTCAACGACGAGATCCTGCCGCAGCTCGCCGCTGAGGGTATCCGCTTCCTCAAGCGCGCGGACTGGAACGTCGGGCAGCGCGAATGGATCCGGAACTTCTTTTTCCGCGAAGTGATGCCGGTCATCACCCCGATCGGACTTGACCCGTCGCACCCGTTCCCGCGTGTACTCAACAAGAGCCTCAATTTCGCCGTTGAACTTGAAGGCCGCGACGCTTTCGGCCGCAGTTCCGGTGCCGCCATCGTGCAGGCGCCGCGCGTGCTGCCGCGCGTGATCCGGCTACCGCGAGAACTCGGCGAATCTGAGTACGCCTTCGTCTTCCTGTCTTCGATCCTGCACGAGTTTGTTCATGAACTGTTCTCCGGCA…
EU432996	CCCACGCCATCGTCAAGGAACAGTACGCGCTGCTCAACGACGAGATCCTGCCGCAACTTGCCGCGGAGGGTATCCGCTTCCTCAAGCGCGCGGACTGGAATCCCGAGCAGCGCGAATGGATCCGGGATTTCTTCTTCCGCGAAGTGATGCCGGTCATCACCCCGATCGGACTTGACCCGTCGCACCCGTTCCCACGTGTGCTCAACAAGAGCCTCAATTTCGCCGTTGAACTCGAAGGCCGCGACGCTTTCGGCCGCAGTTCCGGTGCCGCCATCGTGCAGGCGCCGCGCGTGCTGCCGCGCGTGATCCGGCTACCGCGAGAACTTGGCGAATCCGAGTACGCCTTCGTCTTCCTGTCTTCGATCCTGCACGAGTTTGTTCATGAACTGTTCTCCGGCA…
EU432997	CCCACGCCATCGTCAAGGAACAGTACGCGCTGCTCAACGACGAGATCCTGCCGCAACTTGCCGCGGAGGGTATCCGCTTCCTCAAGCGCGCGGACTGGAATCCCGAGCAGCGCGAATGGATCCGGGATTTCTTCTTCCGCGAAGTGATGCCGGTCATCACCCCGATCGGACTTGACCCGTCGCACCCGTTCCCACGTGTGCTCAACAAGAGCCTCAATTTCGCCGTTGAACTCGAAGGCCGCGACGCTTTCGGCCGCAGTTCCGGTGCCGCCATCGTGCAGGCGCCGCGCGTGCTGCCGCGCGTGATCCGGCTACCGCGAGAACTTGGCGAATCCGAGTACGCCTTCGTCTTCCTGTCTTCGATCCTGCACGAGTTTGTTCATGAACTGTTCTCCGGCA…
EU432998	CCCACGCCATCGTCAAGGAACAGTACGCGCTGCTCAACGACGAGATCCTGCCGCAACTTGCCGCGGAGGGTATCCGCTTCCTCAAGCGCGCGGACTGGAATCCCGAGCAGCGCGAATGGATCCGGGATTTCTTCTTCCGCGAAGTGATGCCGGTCATCACCCCGATCGGACTTGACCCGTCGCACCCGTTCCCACGTGTGCTCAACAAGAGCCTCAATTTCGCCGTTGAACTCGAAGGCCGCGACGCTTTCGGCCGCAGTTCCGGTGCCGCCATCGTGCAGGCGCCGCGCGTGCTGCCGCGCGTGATCCGGCTACCGCGAGAACTTGGCGAATCCGAGTACGCCTTCGTATTCCTGTCTTCGATCCTGCACGAGTTTGTTCATGAACTGTTCTCCGGCA…
EU432999	CCCACGCCATCGTCAAGGAACAGTACGCGCTGCTCAACGACGAGATCCTGCCGCAACTTGCCGCGGTGGGTATCCGCTTCCTCAAGCGCGCGGACTGGAATCCCGAGCAGCGCGAATGGATCCGGGATTTCTTCTTCCGCGAAGTGATGCCGGTCATCACCCCGATCGGACTTGACCCGTCGCACCCGTTCCCACGTGTGCTCAACAAGAGCCTCAATTTCGCCGTTGAACTCGAAGGCCGCGACGCTTTCGGCCGCAGTTCCGGTGCCGCCATCGTGCAGGCGCCGCGCGTGCTGCCGCGCGTGATCCGGCTACCGCGAGAACTTGGCGAATCCGAGTACGCCTTCGTCTTCCTGTCTTCGATCCTGCACGAGTTTGTTCATGAACTGTTCGCGGGCA…
EU433000	CCCACGCCATCGTCAAGGAACAGTACGCGCTGCTCAACGACGAGATCCTGCCGCAACTTGCCGCGGAGGGTATCCGCTTCCTCAAGCGCGCGGACTGGAATCCCGAGCAGCGCGAATGGATCCGGGATTTCTTCTTCCGCGAAGTGATGCCGGTCATCACCCCGATCGGACTTGACCCGTCGCACCCGTTCCCACGTGTGCTCAACAAGAGCCTCAATTTCGCCGTTGAACTCGAAGGCCGCGACGCTTTCGGCCGCAGTTCCGGTGCCGCCATCGTGCAGGCGCCGCGCGTGCTGCCGCGCGTGATCCGGCTACCGCGAGAACTTGGCGAATCCGAGTACGCCTTCGTCTTCCTGTCTTCGATCCTGCACGAGTTTGTTCATGAACTGTTCTCCGGCA…
EU433001	CCCACGCCATCGTCAAGGAACAGTACGCGCTGCTCAACGACGAGATCCTGCCGCAACTTGCCGCGGAGGGTATCCGCTTCCTCAAGCGCGCGGACTGGAATCCCGAGCAGCGCGAATGGATCCGGGATTTCTTCTTCCGCGAAGTGATGCCGGTCATCACCCCGATCGGACTTGACCCGTCGCACCCGTTCCCACGTGTGCTCAACAAGAGCCTGAATTTCGCCGTTGAACTCGAAGGCCGCGACGCTTTCGGCCGCAGTTCCGGTGCCGCCATCGTGCAGGCGCCGCGCGTGCTGCCGCGCGTGATCCGGCTACCGCGAGAACTTGGCGAATCCGAGTACGCCTTCGTCTTCCTGTCTTCGATCCTGCACGAGTTTGTTCGTGAACTGTTCTCCGGCA…
EU433002	CCCACGCCATCGTCAAGGAACAGTACGCGCTGCTCAACGACGAGATCCTGCCGCAACTTGCCGCGGAGGGTATCCGCTTCCTCAAGCGCGCGGACTGGAATCCCGAGCAGCGCGAATGGATCCGGGATTTCTTCTTCCGCGAAGTGATGCCGGTCATCACCCCGATCGGACTTGACCCGTCGCACCCGTTCCCACGTGTGCTCAACAAGAGCCTCAATTTCGCCGTTGAACTCGAAGGCCGCGACGCTTTCGGCCGCAGTTCCGGTGCCGCCATCGTGCAGGCGCCGCGCGTGCTGCCGCGCGTGATCCGGCTACCGCGAGAACTTGGCGAATCCGAGTACGCCTTCGTCTTCCTGTCTTCGATCCTGCACGAGTTTGTTCATGAACTGTTCTCCGGCA…
EU433003	CCCACGCGATCGTCAAGGAGCAGTATGCCCTGCTCAACGACGAGATACTGCCGCAGCTCGCAGCTGAGGGTATCCGTTTCCTCAAGCGCGCGGACTGGAACGTTGCGCAGCGCGAATGGATCCGGGACTTCTTCTTCCGCGAAGTGATGCCAGTCATCACGCCGATCGGACTTGACCCGTCGCACCCGTTCCCGCGTGTACTCAACAAGAGCCTCAATTTCGCAGTTGAACTTGAAGGCCGCGACGCTTTCGGCCGCAGTTCCGGTGCCGCCATCGTGCAGGCGCCGCGCGTGCTGCCGCGCGTGATCCGGCTGCCGCGAGAACTCGGCGAATGTGAGTACGCCTTCGTCTTCCTGTCTTCGATCCTGCACGAATTTGTTCATGAACTCTTCGCCGGCA…
EU433004	CCCACGCCATCGTCAAGGAACAGTACGCGCTGCTCAACGACGAGATCCTGCCGCAACTTGCCGCGGAGGGTATCCGCTTCCTCAAGCGCGCGGACTGGAATCCCGAGCAGCGCGAATGGATCCGGGATTTCTTCTTCCGCGAAGTGATGCCGGTCATCACCCCGATCGGACTTGACCCGTCGCACCCGTTCCCACGTGTGCTCAACAAGAGCCTCAATTTCGCCGTTGAACTCGAAGGCCGCGACGCTTTCGGCCGCAGTTCCGGTGCCGCCATCGTGCAGGCGCCGCGCGTGCTGCCGCGCGTGATCCGGCTACCGCGCGAACTTGGCGAATCCGAGTACGCCTTCGTCTTCCTGTCTTCGATCCTGCACGAGTTTGTTCATGAACTGTTCTCCGGCA…
EU433005	CGCACGCAATCGTCAAGGAGCAGTACGCGCTGCTCAACGACGAGATCCTGCCGCAGCTCGCCGCTGAGAGTATCCGCTTCCTCAAGCGCGCGGACTGGAACGTCGCGCAGCGCGAATGGATCCGGGACTTCTTTTTCCGCGAAGTGATGCCGGTCATCACCCCGATCGGACTTGACCCGTCGCACCCGTTCCCGCGTGTACTCAACAAGAGCCTCAATTTCGCCGTTGAACTTGAAGGCCGCGACGCTTTCGGCCGCAGTTCCGGTGCCGCCATCGTGCAGGCGCCGCGCGTGCTGCCGCGCGTGATCCGGCTACCGCGAGAACTCGGCGAATCTGAGTACGCCTTCGTCTTCCTGTCTTCCATCCTGCACGAGTTTGTTCATGAACTGTTCTCCGGCA…
EU433006	CCCACGCCATCGTCAAGGAACAGTACGCGCTGCTCAACGACGAGATCCTGCCGCAACTTGCCGCGGAGGGTATCCGCTTCCTCAAGCGCGCGGACTGGAATCCCGAGCAGCGCGAATGGATCCGGGATTTCTTCTTCCGCGAAGTGATGCCGGTCATCACCCCGATCGGACTTGACCCGTCGCACCCGTTCCCACGTGTGCTCAACAAGAGCCTCAATTTCGCCGTTGAACTCGAAGGCCGCGACGCTTTCGGCCGCAGTTCCGGTGCCGCCATCGTGCAGGCGCCGCGCGTGCTGCCGCGCGTGATCCGGCTACCGCGAGAACTTGGCGAATCCGAGTACGCCTTCGTATTCCTGTCTTCGATCCTGCACGAGTTTGTTCATGAACTGTTCTCCGGCA…
EU433007	CCCACGCCATCGTCAAGGAACAGTACGCGCTGCTCAACGACGAGATCCTGCCGCAACTTGCCGCGGAGGGTATCCGCTTCCTCAAGCGCGCGGACTGGAATCCCGAGCAGCGCGAATGGATCCGGGATTTCTTCTTCCGCGAAGTGATGCCGGTCATCACCCCGATCGGACTTGACCCGTCGCACCCGTTCCCACGTGTGCTCAACAAGAGCCTCAATTTCGCCGTTGAACTCGAAGGCCGCGACGCTTTCGGCCGCAGTTCCGGTGCCGCCATCGTGCAGGCGCCGCGCGTGCTGCCGCGCGTGATCCGGCTACCGCGAGAACTTGGCGAATCCGAGTACGCCTTCGTCTTCCTGTCTTCGATCCTGCACGAGTTTGTTCATGAACTGTTCTCCGGCA…
EU433008	CCCACGCCATCGTCAAGGAACAGTACGCGCTGCTCAACGACGAGATCTTGCCGCAACTTGCCGCGGAGGGTATCCGCTTCCTCAAGCGCGCGGACTGGAATCCCGAGCAGCGCGAATGGATCCGGGATTTCTTCTTCCGCGAAGTGATGCCGGTCATCACCCCGATCGGACTTGACCCGTCGCACCCGTTCCCACGTGTGCTCAACAAGAGCCTCAATTTCGCCGTTGAACTCGAAGGCCGCGACGCTTTCGGCCGCAGTTCCGGTGCCGCCATCGTGCAGGCGCCGCGCGTGCTGCCGCGCGTGATCCGGCTACCGCGCGAACTTGGCGAATCCGAGTACGCCTTCGTCTTCCTGTCTTCGATCCTGCACGAGTTTGTTCATGAACTGTTCTCCGGCA…
EU433009	CCCACGCCATCGTCAAGGAACAGTACGCGCTGCTCAACGACGAGATCCTGCCGCAACTTGCCGCGGAGGGTATCCGCTTCCTCAAGCGCGCGGACTGGAATCCCGAGCAGCGCGAATGGATCCGGGATTTCTTCTTCCGCGAAGTGATGCCGGTCATCACCCCGATCGGACTTGACCCGTCGCACCCGTTCCCACGTGTGCTCAACAAGAGCCTCAATTTCGCCGTTGAACTCGAAGGCCGCGACGCTTTCGGCCGCAGTTCCGGTGCCGCCATCGTGCAGGCGCCGCGCGTGCTGCCGCGCGTGATCCGGCTACCGCGAGAACTTGGCGAATCCGAGTACGCCTTCGTCTTCCTGTCTTCGATCCTGCACGAGTTTGTTCATGAACTGTTCTCCGGCA…
EU433011	CCCACGCCATCGTCAAGGAACAGTACGCGCTGCTCAACGACGAGATCCTGCCGCAACTTGCCGCGGAGGGTATCCGCTTCCTCAAGCGCGCGGACTGGAATCCCGAGCAGCGCGAATGGATCCGGGATTTCTTCTTCCGCGAAGTGATGCCGGTCATCACCCCGATCGGACTTGACCCGTCGCACCCGTTCCCACGTGTGCTCAACAAGAGCCTCAATTTCGCCGTTGAACTCGAAGGCCGCGACGCTTTCGGCCGCAGTTCCGGTGCCGCCATCGTGCAGGCGCCGCGCGTGCTGCCGCGCGTGATCCGGCTACCGCGAGAACTTGGCGAATCCGAGTACGCCTTCGTATTCCTGTCTTCGATCCTGCACGAGTTTGTTCATGAACTGTTCTCCGGCA…
EU433012	CCCACGCCATCGTCAAGGAACAGTACGCGCTGCTCAACGACGAGATCCTGCCGCAACTTGCCGCGGAGGGTATCCGCTTCCTCAAGCGCGCGGACTGGAATCCCGAGCAGCGCGAATGGATCCGGGATTTCTTCTTCCGCGAAGTGATGCCGGTCATCACCCCGATCGGACTTGACCCGTCGCACCCGTTCCCACGTGTGCTCAACAAGAGCCTCAATTTCGCCGTTGAACTCGAAGGCCGCGACGCTTTCGGCCGCAGTTCCGGTGCCGCCATCGTGCAGGCGCCGCGCGTGCTGCCGCGCGTGATCCGGCTACCGCGAGAACTTGGCGAATCCGAGTACGCCTTCGTCTTCCTGTCTTCGATCCTGCACGAGTTTGTTCATGAACTGTTCTCCGGCA…
EU433013	CCCACGCCATCGTCAAGGAACAGTACGCGCTGCTCAACGACGAGATCCTGCCGCAACTTGCCGCGGAGGGTATCCGCTTCCTCAAGCGCGCGGACTGGAATCCCGAGCAGCGCGAATGGATCCGGGATTTCTTCTTCCGCGAAGTGATGCCGGTCATCACCCCGATCGGACTTGACCCGTCGCACCCGTTCCCACGTGTGCTCAACAAGAGCCTCAATTTCGCCGTTGAACTCGAAGGCCGCGACGCTTTCGGCCGCAGTTCCGGTGCCGCCATCGTGCAGGCGCCGCGCGTGCTGCCGCGCGTGATCCGGCTACCGCGAGAACTTGGCGAATCCGAGTACGCCTTTGTCTTCCTGTCTTCGATCCTGCACGAGTTTGTTCATGAACTGTTCTCCGGCA…
EU433014	CCCACGCCATCGTCAAGGAACAGTACGCGCTGCTCAACGACGAGATCCTGCCGCAACTTGCCGCGGAGGGTATCCGCTTCCTCAAGCGCGCGGACTGGAATCCCGAGCAGCGCGAATGGATCCGGGATTTCTTCTTCCGCGAAGTGATGCCGGTCATCACCCCGATCGGACTTGACCCGTCGCACCCGTTCCCACGTGTGCTCAACAAGAGCCTCAATTTCGCCGTTGAACTCGAAGGCCGCGACGCTTTCGGCCGCAGTTCCGGTGCCGCCATCGTGCAGGCGCCGCGCGTGCTGCCGCGCGTGATCCGGCTACCGCGAGAACTTGGCGAATCCGAGTACGCCTTCGTATTCCTGTCTTCGATCCTGCACGAGTTTGTTCATGAACTGTTCTCCGGCA…
EU433015	CCCACGCCATCGTCAAGGAACAGTACGCGCTGCTCAACGACGAGATCCTGCCGCAACTTGCCGCGGAGGGTATCCGCTTCCTCAAGCGCGCAGACTGGAATCCCGAGCAGCGCGAATGGATCCGGGATTTCTTCTTCCGCGAAGTGATGCCGGTCATCACCCCGATCGGACTTGACCCGTCGCACCCGTTCCCACGTGTGCTCAACAAGAGCCTCAATTTCGCCGTTGAACTCGAAGGCCGCGACGCTTTCGGCCGCAGTTCCGGTGCCGCCATCGTGCAGGCGCCGCGCGTGCTGCCGCGCGTGATCCGGCTACCGCGAGAACTTGGCGAATCCGAGTACGCCTTCGTATTCCTGTCTTCGATCCTGCACGAGTTTGTTCATGAACTGTTCTCCGGCA…
EU433016	CCCACGCCATCGTCAAGGAACAGTACGCGCTGCTCAACGACGAGATCCTGCCGCAACTTGCCGCGGAGGGTATCCGCTTCCTCAAGCGCGCGGACTGGAATCCCGAGCAGCGCGAATGGATCCGGGATTTCTTCTTCCGCGAAGTGATGCCGGTCATCACCCCGATCGGACTTGACCCGTCGCACCCGTTCCCACGTGTGCTCAACAAGAGCCTCAATTTCGCCGTTGAACTCGAAGGCCGCGACGCTTTCGGCCGCAGTTCCGGTGCCGCCATCGTGCAGGCGCCGCGCGTGCTGCCGCGCGTGATCCGGCTACCGCGCGAACTTGGCGAATCCGAGTACGCCTTCGTCTTCCTGTCTTCGATCCTGCACGAGTTTGTTCATGAACTGTTCTCCGGCA…
EU433017	CCCACGCCATCGTCAAGGAACAGTACGCGCTGCTCAACGACGAGATCCTGCCGCAACTTGCCGCGGAGGGTATCCGCTTCCTCAAGCGCGCGGACTGGAATCCCGAGCAGCGCGAATGGATCCGGGATTTCTTCTTCCGCGAAGTGATGCCGGTCATCACCCCGATCGGACTTGACCCGTCGCACCCGTTCCCACGTGTGCTCAACAAGAGCCTCAATTTCGCCGTTGAACTCGAAGGCCGCGACGCTTTCGGCCGCAGTTCCGGTGCCGCCATCGTGCAGGCGCCGCGCGTGCTGCCGCGCGTGATCCGGCTACCGCGAGAACTTGGCGAATCCGAGTACGCCTTCGTCTTCCTGTCTTCGATCCTGCACGAGTTTGTTCATGAACTGTTCGCGGGCA…
EU433018	CCCACGCCATCGTCAAGGAACAGTACGCGCTGCTCAACGACGAGATCCTGCCGCAACTTGCCGCGGAGGGTATCCGCTTCCTCAAGCGCGCGGACTGGAATCCCGAGCAGCGCGAATGGATCCGGGATTTCTTCTTCCGCGAAGTGATGCCGGTCATCACCCCGATCGGTCTCGACCCGTCGCACCCGTTCCCGCGTGTGCTCAACAAGAGCCTCAATTTCGCCGTTGAACTCGAAGGCCGCGACGCTTTCGGCCGCAGTTCCGGTGCCGCCATCGTGCAGGCGCCGCGCGTGCTGCCGCGCGTGATCCGGCTACCGCGAGAACTTGGCGAATCCGAGTACGCCTTCGTCTTCCTGTCTTCGATCCTGCACGAGTTTGTTCATGAACTGTTCTCCGGCA…
EU433019	CCCACGCCATCGTCAAGGAACAGTACGCGCTGCTCAACGACGAGATCCTGCCGCAACTTGCCGCGGAGGGTATCCGCTTCCTCAAGCGCGCGGACTGGAATCCCGAGCAGCGCGAATGGATCCGGGATTTCTTCTTCCGCGAAGTGATGCCGGTCACCACCCCGATCGGACTTGACCCGTCGCACCCGTTCCCACGTGTGCTCAACAAGAGCCTCAATTTCGCCGTTGAACTCGAAGGCCGCGACGCTTTCGGCCGCAGTTCCGGTGCCGCCATCGTGCAGGCGCCGCGCGTGCTGCCGCGCGTGATCCGGCTACCGCGAGAACTTGGCGAATCCGAGTACGCCTTCGTCTTCCTGTCTTCGATCCTGCACGAGTTTGTTCATGAACTGTTCTCCGGCA…
EU433020	CCCACGCCATCGTCAAGGAACAGTACGCGCTGCTCAACGACGAGATCCTGCCGCAACTTGCCGCGGAGGGTATCCGCTTCCTCGAGCGCGCGGACTGGAATCCCGAGCAGCGCGAATGGATCCGGGATTTCTTCTTCCGCGAAGTGATGCCGGTCATCACCCCGATCGGACTTGACCCGTCGCACCCGTTCCCACGTGTGCTCAACAAGAGCCTGAATTTCGCCGTTGAACTCGAAGGCCGCGACGCTTTCGGCCGCAGTTCCGGTGCCGCCATCGTGCAGGCGCCGCGCGTGCTGCCGCGCGTGATCCGGCTACCGCGAGAACTTGGCGAATCCGAGTACGCCTTCGTCTTCCTGTCTTCGATCCTGCACGAGTTTGTTCATGAACTGTTCTCCGGCA…
EU433021	CCCACGCCATCGTCAAGGAACAGTACGCGCTGCTCAACGACGAGATCCTGCCGCAACTTGCCGCGGAGGGTATCCGCTTCCTCAAGCGCGCGGACTGGAATCCCGAGCAGCGCGAATGGATCCGGGATTTCTTCTTCCGCGAAGTGATGCCGGTCATCACCCCGATCGGACTTGACCCGTCGCACCCGTTCCCACGTGTGCTCAACAAGAGCCTCAATTTCGCCGTTGAACTCGAAGGCCGCGACGCTTTCGGCCGCAGTTCCGGTGCCGCCATCGTGCAGGCGCCGCGCGTGCTGCCGCGCGTGATCCGGCTACCGCGAGAACTTGGCGAATCCGAGTACGCCTTCGTCTTCCTGTCTCCGATCCTGCACGAGTTTGTTCATGAACTGTTCTCCGGCA…
EU433022	CCCACGCCATCGTCAAGGAACAGTACGCGCTGCTCAACGACGAGATCCTGCCGCAACTTGCCGCGGAGGGTATCCGCTTCCTCAAGCGCGCGAACTGGAATCCCGAGCAGCGCGAATGGATCCGGGATTTCTTCTTCCGCGAAGTGATGCCGGTCATCACCCCGATCGGACTTGACCCGTCGCACCCGTTCCCACGTGTGCTCAACAAGAGCCTCAATTTCGCCGTTGAACTCGAAGGCCGCGACGCTTTCGGCCGCAGTTCCGGTGCCGCCATCGTGCAGGCGCCGCGCGTGCTGCCGCGCGTGATCCGGCTACCGCGAGAACTTGGCGAATCCGAGTACGCCTTCGTCTTCCTGTCTTCGATCCTGCACGAGTTTGTTCATGAACTGTTCTCCGGCA…
EU433023	CCCACGCCATCGTCAAGGAACAGTACGCGCTGCTCAACGACGAGATCCTGCCGCAACTTGCCGCGGAGGGTATCCGCTTCCTCAAGCGCGCGGACTGGAATCCCGAGCAGCGCGAATGGATCCGGGATTTCTTCTTCCGCGAAGTGATGCCGGTCATCACCCCGATCGGACTTGACCCGTCGCACCCGTTCCCACGTGTGCTCAACAAGAGCCTCAATTTCGCCGTTGAACTCGAAGGCCGCGACGCTTTCGGCCGCAGTTCCGGTGCCGCCATCGTGCAGGCGCCGCGCGTGCTGCCGCGCGTGATCCGGCTACCGCGAGAACTTGGCGAATCCGAGTACGCCTTCGTCTTCCTGTCTTCGATCCTGCACGAGTTTGTTCATGAACTGTTCTCCGGCA…
EU433024	CCCACGCCATCGTCAAGGAACAGTACGCGCTGCTCAACGACGAGATCCTGCCGCAACTTGCCGCGGAGGGTATCCGCTTCCTCAAGCGCGCGGACTGGAATCCCGAGCAGCGCGAATGGATCCGGGATTTCTTCTTCCGCGAAGTGATGCCGGTCATCACCCCGATCGGACTTGACCCGTCGCACCCGTTCCCACGTGTGCTCAACAAGAGCCTCAATTTCGCCGTTGAACTCGAAGGCCGCGACGCTTTCGGCCGCAGTTCCGGTGCCGCCATCGTGCAGGCGCCGCGCGTGCTGCCGCGCGTGATCCGGCTACCGCGAGAACTTGGCGAATCCGAGTACGCCTTCGTCTTCCTGTCTTCGATCCTGCACGAGTTTGTTCATGAACTGTTCTCCGGCA…
EU433025	CCCACGCCATCGTCAAGGAACAGTACGCGCTGCTCAACGACGAGATCCTGCCGCAACTTGCCGCGGAGGGTATCCGCTTCCTCAAGCGCGCGGACTGGAATCCCGAGCAGCGCGAATGGATCCGGGATTTCTTCTTCCGCGAAGTGATGCCGGTCATCACCCCGATCGGACTTGACCCGTCGCACCCGTTCCCACGTGTGCTCAACAAGAGCCTCAATTTCGCCGTTGAACTCGAAGGCCGCGACGCTTTCGGCCGCAGTTCCGGTGCCGCCATCGTGCAGGCGCCGCGCGTGCTGCCGCGCGTGATCCGGCTACCGCGAGAACTTGGCGAATCCGAGTACGCCTTCGTCTTCCTGTCTTCGATCCTGCACGAGTTTGTTCATGAACTGTTCTCCGGCA…
EU433026	CCCACGCCATCGTCAAGGAACAGTACGCGCTGCTCAACGACGAGATCCTGCCGCAACTTGCCGCGGAGGGTATCCGCTTCCTCAAGCGCGCGGACTGGAATCCCGAGCAGCGCGAATGGATCCGGGATTTCTTCTTCCGCGAAGTGATGCCGGTCATCACCCCGATCGGACTTGACCCGTCGCACCCGTTCCCACGTGTGCTCAACAAGAGCCTCAATTTCGCCGTTGAACTCGAAGGCCGCGACGCTTTCGGCCGCAGTTCCGGTGCCGCCATCGTGCAGGCGCCGCGCGTGCTGCCGCGCGTGATCCGGCTACCGCGAGAACTTGGCGAATCCGAGTACGCCTTCGTATTCCTGTCTTCGATCCTGCACGAGTTTGTTCATGAACTGTTCTCCGGCA…
EU433027	CCCACGCCATCGTCAAGGAACAGTACGCGCTGCTCAACGACGAGATCCTGCCGCAACTTGCCGCGGAGGGTATCCGCTTCCTCAAGCGCGCGGACTGGAATCCCGAGCAGCGCGAATGGATCCGGGATTTCTTCTTCCGCGAAGTGATGCCGGTCATCACCCCGATCGGACTTGACCCGTCGCACCCGTTCCCACGTGTGCTCAACAAGAGCCTCAATTTCGCCGTTGAACTCGAAGGCCGCGACGCTTTCGGCCGCAGTTCCGGTGCCGCCATCGTGCAGGCGCCGCGCGTGCTGCCGCGCGTGATCCGGCTACCGCGAGAACTTGGCGAATCCGAGTACGCCTTCGTCTTCCTGTCTTCGATCCTGCACGAGTTTGTTCATGAACTGTTCTCCGGCA…
EU433028	CCCACGCCATCGTCAAGGAACAGTACGCGCTGCTCAACGACGAGATCCTGCCGCAACTTGCCGCGGAGGGTATCCGCTTCCTCAAGCGCGCGGACTGGAATCCCGAGCAGCGCGAATGGATCCGGGATTTCTTCTTCCGCGAAGTGATGCCGGTCATCACCCCGATCGGACTTGACCCGTCGCACCCGTTCCCACGTGTGCTCAACAAGAGCCTCAATTTCGCCGTTGAACTCGAAGGCCGCGACGCTTTCGGCCGCAGTTCCGGTGCCGCCATCGTGCAGGCGCCGCGCGTGCTGCCGCGCGTGATCCGGCTACCGCGAGAACTTGGCGAATCCGAGTACGCCTTCGTCTTCCTGTCTTCGATCCTGCACGAGTTTGTTCATGAACTGTTCGCCGGCA…
EU433029	CCCACGCCATCGTCAAGGAACAGTACGCGCTGCTCAACGACGAGATCCTGCCGCAACTTGCCGCGGAGGGTATCCGCTTCCTCAAGCGCGCGGACTGGAATCCCGAGCAGCGCGAATGGATCCGGGATTTCTTCTTCCGCGAAGTGATGCCGGTCATCACCCCGATCGGACTTGACCCGTCGCACCCGTTCCCACGTGTGCTCAACAAGAGCCTCAATTTCGCCGTTGAACTCGAAGGCCGCGACGCTTTCGGCCGCAGTTCCGGTGCCGCCATCGTGCAGGCGCCGCGCGTGCTGCCGCGCGTGATCCGGCTACCGCGAGAACTTGGCGAATCCGAGTACGCCTTCGTCTTCCTGTCTTCGATCCTGCACGAGTTTGTTCATGAACTGTTCTCCGGCA…
EU433030	CCCACGCCATCGTCAAGGAACAGTACGCGCTGCTCAACGACGAGATCCTGCCGCAACTTGCCGCGGAGGGTATCCGCTTCCTCAAGCGCGCGGACTGGAATCCCGAGCAGCGCGAATGGATCCGGGATTTCTTCTTCCGCGAAGTGATGCCGGTCATCACCCCGATCGGACTTGACCCGTCGCACCCGTTCCCACGTGTGCTCAACAAGAGCCTCAATTTCGCCGTTGAACTCGAAGGCCGCGACGCTTTCGGCCGCAGTTCCGGTGCCGCCATCGTGCAGGCGCCGCGCGTGCTGCCGCGCGTGATCCGGCTACCGCGAGAACTTGGCGAATCCGAGTACGCCTTCGTCTTCCTGTCTTCGATCCTGCACGAGTTTGTTCATGAACTGTTCTCCGGCA…
EU433031	CCCACGCCATCGTCAAGGAACAGTACGCGCTGCTCAACGACGAGATCCTGCCGCAACTTGCCGCGGAGGGTATCCGCTTCCTCAAGCGCGCGGACTGGAATCCCGAGCAGCGCGAATGGATCCGGGATTTCTTCTTCCGCGAAGTGATGCCGGTCATCACCCCGATCGGACTTGACCCGTCGCACCCGTTCCCACGTGTGCTCAACAAGAGCCTCAATTTCGCCGTTGAACTCGAAGGCCGCGACGCTTTCGGCCGCAGTTCCGGTGCCGCCATCGTGCAGGCGCCGCGCGTGCTGCCGCGCGTGATCCGGCTACCGCGAGAACTTGGCGAATCCGAGTACGCCTTCGTCTTCCTGTCTTCGATCCTGCACGAGTTTGTTCATGAACTGTTCTCCGGCA…
EU433032	CCCACGCCATCGTCAAGGAACAGTACGCGCTGCTCAACGACGAGATCCTGCCGCAACTTGCCGCGGAGGGTATCCGCTTCCTCAAGCGCGCGGACTGGAATCCCGAGCAGCGCGAATGGATCCGGGATTTCTTCTTCCGCGAAGTGATGCCGGTCATCACCCCGATCGGACTTGACCCGTCGCACCCGTTCCCACGTGTGCTCAACAAGAGCCTCAATTTCGCCGTTGAACTCGAAGGCCGCGACGCTTTCGGCCGCAGTTCCGGTGCCGCCATCGTGCAGGCGCCGCGCGTGCTGCCGCGCGTGATCCGGCTACCGCGAGAACTTGGCGAATCCGAGTACGCCTTCGTCTTCCTGTCTTCGATCCTGCACGAGTTTGTTCATGAACTGTTCTCCGGCA…
EU433033	CCCACGCCATCGTCAAGGAACAGTACGCGCTGCTCAACGACGAGATCCTGCCGCAACTTGCCGCGGAGGGTATCCGCTTCCTCAAGCGCGCGGACTGGAATCCCGAGCAGCGCGAATGGATCCGGGATTTCTTCTTCCGCGAAGTGATGCCGGTCATCACCCCGATCGGACTTGACCCGTCGCACCCGTTCCCACGTGTGCTCAACAAGAGCCTCAATTTCGCCGTTGAACTCGAAGGCCGCGACGCTTTCGGCCGCAGTTCCGGTGCCGCCATCGTGCAGGCGCCGCGCGTGCTGCCGCGCGTGATCCGGCTACCGCGAGAACTTGGCGAATCCGAGTACGCCTTCGTCTTCCTGTCTTCGATCCTGCACGAGTTTGTTCATGAACTGTTCGCGGGCA…
EU433034	CCCACGCCATCGTCAAGGAACAGTACGCGCTGCTCAACGACGAGACCCTGCCGCAACTTGCCGCGGAGGGTATCCGCTTCCTCAAGCGCGCGGACTGGAATCCCGAGCAGCGCGAATGGATCCGGGATTTCTTCTTCCGCGAAGTGATGCCGGTCATCACCCCGATCGGACTTGACCCGTCGCACCCGTTCCCACGTGTGCTCAACAAGAGCCTCAATTTCGCCGTTGAACTCGAAGGCCGCGACGCTTTCGGCCGCAGTTCCGGTGCCGCCATCGTGCAGGCGCCGCGCGTGCTGCCGCGCGTGATCCGGCTACCGCGAGAACTTGGCGAATCCGAGTACGCCTTCGTCTTCCTGTCTTCGATCCTGCACGAGTTTGTTCATGAACTGTTCTCCGGCA…
EU433035	CCCACGCCATCGTCAAGGAACAGTACGCGCTGCTCAACGACGAGATCCTGCCGCAACTTGCCGCGGAGGGTATCCGCTTCCTCAAGCGCGCGGACTGGAATCCCGAGCAGCGCGAATGGATCCGGGATTTCTTCTTCCGCGAAGTGATGCCGGTCATCACCCCGATCGGACTTGACCCGTCGCACCCGTTCCCACGTGTGCTCAACAAGAGCCTCAATTTCGCCGTTGAACTCGAAGGCCGCGACGCTTTCGGCCGCAGTTCCGGTGCCGCCATCGTGCAGGCGCCGCGCGTGCTGCCGCGCGTGATCCGGCTACCGCGAGAACTTGGCGAATCCGAGTACGCCTTCGTCTTCCTGTCTTCGATCCTGCACGAGTTTGTTCATGAACTGTTCTCCGGCA…
EU433036	CCCACGCCATCGTCAAGGAACAGTACGCGCTGCTCAACGACGAGATCCTGCCGCAACTTGCCGCGGAGGGTATCCGCTTCCTCAAGCGCGCGGACTGGAATCCCGAGCAGCGCGAATGGATCCGGGATTTCTTCTTCCGCGAAGTGATGCCGGTCATCACCCCGATCGGACTTGACCCGTCGCACCCGTTCCCACGTGTGCTCAACAAGAGCCTCAATTTCGCCGTTGAACTCGAAGGCCGCGACGCTTTCGGCCGCAGTTCCGGTGCCGCCATCGTGCAGGCGCCGCGCGTGCTGCCGCGCGTGATCCGGCTACCGCGAGAACTTGGCGAATCCGAGTACGCCTTCGTCTTCCTGTCTTCGATCCTGCACGAGTTTGTTCATGAACTGTTCTCCGGCA…
EU433037	CCCACGCCATCGTCAAGGAACAGTACGCGCTGCTCAACGACGAGATCCTGCCGCAACTTGCCGCGGAGGGTATCCGCTTCCTCAAGCGCGCGGACTGGAATCCCGAGCAGCGCGAATGGATCCGGGATTTCTTCTTCCGCGAAGTGATGCCGGTCATCACCCCGATCGGACTTGACCCGTCGCACCCGTTCCCACGTGTGCTCAACAAGAGCCTCAATTTCGCCGTTGAACTCGAAGGCCGCGACGCTTTCGGCCGCAGTTCCGGTGCCGCCATCGTGCAGGCGCCGCGCGTGCTGCCGCGCGTGATCCGGCTACCGCGAGAACTTGGCGAATCCGAGTACGCCTTCGTCTTCCTGTCTTCGATCCTGCACGAGTTTGTTCATGAACTGTTCTCCGGCA…
EU433038	CCCACGCCATCGTCAAGGAACAGTACGCGCTGCTCAACGACGAGATCCTGCCGCAACTTGCCGCGGAGGGTATCCGCTTCCTCAAGCGCGCGGACTGGAATCCCGAGCAGCGCGAATGGATCCGGGATTTCTTCTTCCGCGAAGTGATGCCGGTCATCACCCCGATCGGACTTGACCCGTCGCACCCGTTCCCACGTGTGCTCAACAAGAGCCTCAATTTCGCCGTTGAACTCGAAGGCCGCGACGCTTTCGGCCGCAGTTCCGGTGCCGCCATCGTGCAGGCGCCGCGCGTGCTGCCGCGCGTGATCCGGCTACCGCGAGAACTTGGCGAATCCGAGTACGCCTTCGTCTTCCTGTCTTCGATCCTGCACGAGTTTGTTCATGAACTGTTCTCCGGCA…
EU433039	CCCACGCCATCGTCAAGGAACAGTACGCGCTGCTCAACGACGAGATCCTGCCGCAACTTGCCGCGGAGGGTATCCGCTTCCCCAAGCGCGCGGACTGGAATCCCGAGCAGCGCGAATGGATCCGGGATTTCTTCTTCCGCGAAGTGATGCCGGTCATCACCCCGATCGGACTTGACCCGTCGCACCCGTTCCCACGTGTGCTCAACAAGAGCCTCAATTTCGCCGTTGAACTCGAAGGCCGCGACGCTTTCGGCCGCAGTTCCGGTGCCGCCATCGTGCAGGCGCCGCGCGTGCTGCCGCGCGTGATCCGGCTGCCGCGAGAACTTGGCGAATCCGAGTACGCCTTCGTCTTCCTGTCTTCGATCCTGCACGAGTTTGTTCATGAACTGTTCTCCGGCA…
EU433040	CCCACGCCATCGTCAAGGAACAGTACGCGCTGCTCAACGACGAGATCCTGCCGCAACTTGCCGCGGAGGGTATCCGCTTCCTCAAGCGCGCGGACTGGAATCCCGAGCAGCGCGAATGGATCCGGGATTTCTTCTTCCGCGAAGTGATGCCGGTCATCACCCCGATCGGACTTGACCCGTCGCACCCGTTCCCACGTGTGCTCAACAAGAGCCTCAATTTCGCCGTTGAACTCGAAGGCCGCGACGCTTTCGGCCGCAGTTCCGGTGCCGCCATCGTGCAGGCGCCGCGCGTGCTGCCGCGCGTGATCCGGCTACCGCGCGAACTTGGCGAATCCGAGTACGCCTTCGTCTTCCTGTCTTCGATCCTGCACGAGTTTGTTCATGAACTGTTCTCCGGCA…
EU433041	CCCACGCCATCGTCAAGGAACAGTACGCGCTGCTCAACGACGAGATCCTGCCGCAACTTGCCGCGGAGGGTATCCGCTTCCTCAAGCGCGCGGACTGGAATCCCGAGCAGCGCGAATGGATCCGGGATTTCTTCTTCCGCGAAGTGATGCCGGTCATCACCCCGATCGGACTTGACCCGTCGCACCCGTTCCCACGTGTGCTCAACAAGAGCCTCAATTTCGCCGTTGAACTCGAAGGCCGCGACGCTTTCGGCCGCAGTTCCGGTGCCGCCATCGTGCAGGCGCCGCGCGTGCTGCCGCGCGTGATCCGGCTACCGCGAGAACTTGGCGAATCCGAGTACGCCTTCGTCTTCCTGTCTTCGATCCTGCACGAGTTTGTTCATGAACTGTTCTCCGGCA…
EU433042	CCCACGCCATCGTCAAGGAACAGTACGCGCTGCTCAACGACGAGATCCTGCCGCAACTTGCCGCGGAGGGTATCCGCTTCCTCAAGCGCGCGGACTGGAATCCCGAGCAGCGCGAATGGATCCGGGATTTCTTCTTCCGCGAAGTGATGCCGGTCATCACCCCGATCGGACTTGACCCGTCGCACCCGTTCCCACGTGTGCTCAACAAGAGCCTCAATTTCGCCGTTGAACTCGAAGGCCGCGACGCTTTCGGCCGCAGTTCCGGTGCCGCCATCGTGCAGGCGCCGCGCGTGCTGCCGCGCGTGACCCGGCTACCGCGAGAACTTGGCGAATCCGAGTACGCCTTCGTCTTCCTGTCTTCGATCCTGCACGAGTTTGTTCATGAACTGTTCTCCGGCA…
EU433043	CCCACGCCATCGTCAAGGAACAGTACGCGCTGCTCAACGACGAGATCCTGCCGCAACTTGCCGCGGAGGGTATCCGCTTCCTCAAGCGCGCGGACTGGAATCCCGAGCAGCGCGAATGGATCCGGGATTTCTTCTTCCGCGAAGTGATGCCGGTCATCACCCCGATCGGACTTGACCCGTCGCACCCGTTCCCACGTGTGCTCAACAAGAGCCTCAATTTCGCCGTTGAACTCGAAGGCCGCGACGCTTTCGGCCGCAGTTCCGGTGCCGCCATCGTGCAGGCGCCGCGCGTGCTGCCGCGCGTGATCCGGCTACCGCGAGAACTTGGCGAATCCGAGTACGCCTTCGTCTTCCTGTCTTCGATCCTGCACGAGTTTGTTCATGAACTGTTCTCCGGCA…
EU433044	CCCACGCCATCGTCAAGGAGCAGTACGCGCTGCTCAACGACGAGATCCTGCCGCAGCTCGCCGCTGAGGGTATCCGCTTCCTCAAGCGCGCGGACTGGAACGTCGGGCAGCGCGAATGGATCCGGAACTTCTTTTTCCGCGAAGTGATGCCGGTCATCACCCCGATCGGACTTGACCCGTCGCACCCGTTCCCGCGTGTACTCAACAAGAGCCTCAATTTCGCCGTTGAACTCGAAGGCCGCGACGCTTTCGGCCGCAGTTCCGGTGCCGCCATCGTGCAGGCGCCGCGCGTGCTGCCGCGCGTGATCCGGCTACCGCGAGAACTTGGCGAATCCGAGTACGCCTTCGTCTTCCTGTCTTCGATCCTGCACGAGTTTGTTCATGAACTGTTCTCCGGCA…
EU433045	CGCACGCGATCGTCAAGGAGCAGTACGGGCTGCTCAACGACGAAATCCTGCCGCAGCTCGCCGCTGAAGGTATCCGCTTCCTCAAGCGCGCGGACTGGAACGTCGCGCAGCGCGAATGGATTCGGGACTTTTTTTTCCGCGAAGTGATGCCGGTCATCACCCCGATAGGACTTGACCCGTCGCACCCGTTCCCGCGTGTACTCAACAAGAGCCTCAATTTCGCCGTTGAACTTGAAGGCCGCGACGCTTTCGGCCGCAGTTCCGGTGCCGCCATCGTGCAGGCGCCGCGCGTGCTGCTGCGCGTGATCCGGCTACCGCGAGAACTTGGCGAATCCGAGTACGCCTTCGTCTTCCTGTCTTCGATCCTGCACGAGTTTGTTCATGAACTGTTCGCGGGCA…
EU433046	CCCACGCCATCGTCAAGGAACAGTACGCGCTGCTCAACGACGAGATCCTGCCGCAACTTGCCGCGGAGGGTATCCGCTTCCTCAAGCGCGCGGACTGGAATCCCGAGCAGCGCGAATGGATCCGGGATTTCTTCTTCCGCGAAGTGATGCCGGTCATCACCCCGATCGGACTTGACCCGTCGCACCCGTTCCCACGTGTGCTCAACAAGAGCCTCAATTTCGCCGTTGAACTCGAAGGCCGCGACGCTTTCGGCCGCAGTTCCGGTGCCGCCATCGTGCAGGCGCCGCGCGTGCTGCCGCGCGTGATCCGGCTACCGCGAGAACTTGGCGAATCCGAGTACGCCTTCGTCTTCCTGTCTTCGATCCTGCACGAGTTTGTTCATGAACTGTTCTCCGGCA…
EU433047	CCCACGCCATCGTCAAGGAACAGTACGCGCTGCTCAACGACGAGATCCTGCCGCAACTTGCCGCGGAGGGTATCCGCTTCCTCAAGCGCGCGGACTGGAATCCCGAGCAGCGCGAATGGATCCGGGATTTCTTCTTCCGCGAAGTGATGCCGGTCATCACCCCGATCGGACTTGACCCGTCGCACCCGTTCCCACGTGTGCTCAACAAGAGCCTCAATTTCGCCGTTGAACTCGAAGGCCGCGACGCTTTCGGCCGCAGTTCCGGTGCCGCCATCGTGCAGGCGCCGCGCGTGCTGCCGCGCGTGATCCGGCTACCGCGAGAACTTGGCGAATCCGAGTACGCCTTCGTCTTCCTGTCTTCGATCCTGCACGAGTTTGTTCATGAACTGTTCTCCGGCA…
EU433048	CCCACGCCATCGTCAAGGAACAGTACGCGCTGCTCAACGACGAGATCCTGCCGCAACTTGCCGCGGAGGGTATCCGCTTCCTCAAGCGCGCGGACTGGAATCCCGAGCAGCGCGAATGGATCCGGGATTTCTTCTTCCGCGAAGTGATGCCGGTCATCACCCCGATCGGACTTGACCCGTCGCACCCGTTCCCACGTGTGCTCAACAAGAGCCTCAATTTCGCCGTTGAACTCGAAGGCCGCGACGCTTTCGGCCGCAGTTCCGGTGCCGCCATCGTGCAGGCGCCGCGCGTGCTGCCGCGCGTGATCCGGCTACCGCGAGAACTTGGCGAATCCGAGTACGCCTTCGTCTTCCTGTCTTCGATCCTGCACGAGTTTGTTCATGAACTGTTCTCCGGCA…
EU433049	CCCACGCCATCGTCAAGGAACAGTACGCGCTGCTCAACGACGAGATCCTGCCGCAACTTGCCGCGGAGGGTATCCGCTTCCTCAAGCGCGCGGACTGGAATCCCGAGCAGCGCGAATGGATCCGGGATTTCTTCTTCCGCGAAGTGATGCCGGTCATCACCCCGATCGGACTTGACCCGTCGCACCCGTTCCCACGTGTGCTCAACAAGAGCCTCAATTTCGCCGTTGAACTCGAAGGCCGCGACGCTTTCGGCCGCAGTTCCGGTGTCGCCATCGTGCAGGCGCCGCGCGTGCTGCCGCGCGTGATCCGGCTACCGCGAGAACTTGGCGAATCCGAGTACGCCTTCGTCTTCCTGTCTTCGATCCTGCACGAGTTTGTTCATGAACTGTTCTCCGGCA…
EU433050	CCCACGCCATCGTCAAGGAACAGTACGCGCTGCTCAACGACGAGATCCTGCCGCAACTTGCCGCGGAGGGTATCCGCTTCCTCAAGCGCGCGGACTGGAATCCCGAGCAGCGCGAATGGATCCGGGATTTCTTCTTCCGCGAAGTGATGCCGGTCATCACCCCGATCGGACTTGACCCGTCGCACCCGTTCCCACGTGTGCTCAACAAGAGCCTCAATTTCGCCGTTGAACTCGAAGGCCGCGACGCTTTCGGCCGCAGTTCCGGTGCCGCCATCGTGCAGGCGCCGCGCGTGCTGCCGCGCGTGATCCGGCTACCGCGAGAACTTGGCGAATCCGAGTACGCCTTCGTCTTCCTGTCTTCGATCCTGCACGAGTTTGTTCATGAACTGTTCTCCGGCA…
EU433051	CCCACGCCATCGTCAAGGAACAGTACGCGCTGCTCAACGACGAGATCCTGCCGCAACTTGCCGCGGAGGGTATCCGCTTCCTCAAGCGCGCGGACTGGAATCCCGAGCAGCGCGAATGGATCCGGGATTTCTTCTTCCGCGAAGTGATGCCGGTCATCACCCCGATCGGACTTGACCCGTCGCACCCGTTCCCACGTGTGCTCAACAAGAGCCTCAATTTCGCCGTTGAACTCGAAGGCCGCGACGCTTTCGGCCGCAGTTCCGGTGCCGCCATCGTGCAGGCGCCGCGCGTGCTGCCGCGCGTGATCCGGCTACCGCGAGAACTTGGCGAATCCGAGTACGCCTTCGTCTTCCTGTCTTCGATCCTGCACGAGTTTGTTCATGAACTGTTCGCGGGCA…
EU433052	CCCACGCCATCGTCAAGGAACAGTACGCGCTGCTCAACGACGAGATCCTGCCGCAGCTCGCCGCTGAGGGTATCCGCTTCCTCAAGCGCGCGGACTGGAACGTCGCGCAGCGCGAATGGATCCGGGACTTCTTTTTCCGCGAAGTGATGCCGGTCATCACCCCGATCGGACTTGACCCGTCGCACCCGTTCCCGCGTGTACTCAACAAGAGCCTCAATTTCGCCGTTGAACTTGAAGGCCGCGACGCTTTCGGCCGCAGTTCCGGTGCCGCCATCGTGCAGGCGCCGCGCGTGCTGCCGCGCGTGATCCGGCTACCGCGAGAACTTGGCGAATCCGAGTACGCCTTCGTCTTCCTGTCTTCGATCCTGCACGAGTTTGTTCATGAACTGTTCTCCGGCA…
EU433053	CCCACGCCATCGTCAAGGAACAGTACGCGCTGCTCAACGACGAGATCCTGCCGCAACTTGCCGCGGAGGGTATCCGCTTCCTCAAGCGCGCGGACTGGAATCCCGAGCAGCGCGAATGGATCCGGGATTTCTTCTTCCGCGAAGTGATGCCGGTCATCACCCCGATCGGACTTGACCCGTCGCACCCGTTCCCACGTGTGCTCAACAAGAGCCTCAATTTCGCCGTTGAACTCGAAGGCCGCGACGCTTTCGGCCGCAGTTCCGGTGCCGCCATCGTGCAGGCGCCGCGCGTGCTGCCGCGCGTGATCCGGCTACCGCGAGAACTTGGCGAATCCGAGTACGCCTTCGTCTTCCTGTCTTCGATCCTGCACGAGTTTGTTCATGAACTGTTCTCCGGCA…
EU433054	CGCACGCGATCGTCAAGGAGCAGTACGCTCTGCTCAACGACGAGATCCTGCCGCAGCTCGCCGCTGAGGGTATCCGCTTCCTCAAGCGCACGGACTGGAACGTCGGGCAGCGCGAATGGATCCGGGACTTCTTTTTCCGCGAAGTGATGCCGGTCATCACCCCGATCGGACTTGACCCGTCCCACCCGTTCCCGCGTGTACTCAACAAGAGCCTCAATTTCGCCGTTGAACTTGAAGGCCGCGACGCTTTCGGCCGCAGTTCCGGTGCCGCCATCGTGCAGGCGCCGCGCGTGCTGCCGCGCGTGATCCGGCTACCGCGAGAACTCGGCGAATCTGAGTACGCCTTCGTCTTCCTGTCTTCGATCCTGCACGAGTTTGTTCATGAACTGTTCGCCGGCA…
EU433060	CCCACGCCATCGTCAAGGAACAGTACACGCTGCTCAACGACGAGATCCTGCCGCAGCTTGCCGCTGAGGGTATCCGCTTCCTCAAGCGCGCGGACTGGAACGTCGAGCAGCGCGAATGGATCCGGGATTTCTTCTTCCGCGAAGTGATGCCGGTCATCACCCCGATCGGACTTGACCCGTCGCACCCGTTCCCGCGTGTGCTCAACAAGAGCCTCAATTTCGCCGTTGAACTCGAAGGCCGCGACGCTTTCGGCCGCAGTTCCGGTGCCGCCATCGTGCAGGCGCCGCGAGTGCTGCCGCGCGTGATCCGGTTGCCACGAGAACTTGGCGAATGTGAGTACGCCTTCGTGTTCCTGTCTTCAATCCTGCACGAGTTTGTTCATGAACTGTTCGCCGGCA…
EU433063	CCCACGCCATCGTCAAGGAACAGTACACGCTGCTCAACGACGAGATACTGCCGCAGCTCGCAGCTGAGGGTATCCGTTTCCTCAAGCGCGCGGACTGGAACGTTGCGCAGCGCGAATGGATCCGGGACTTCTTCTTCCGCGAAGTGATGCCAGTCATCACGCCGATCGGACTTGACCCGTCGCACCCGTTCCCGCGTGTACTCAACAAGAGCCTCAATTTCGCAGTTGAACTTGAAGGCCGCGACGCTTTCGGCCGCAGTTCCGGTGCCGCCATCGTGCAGGCGCCGCGCGTGCTGCCGCGCGTGGTCCGGCTGCCGCGAGAACTCGGCGAATGTGAGTACGCCTTCGTCTTCCTGTCTTCGATCCTGCACGAATTTGTTCATGAACTCTTCGCCGGCA…
EU433064	CCCACGCCATCGTCAAGGAACAGTACACGCTGCTCAACGACGAGATCCTGCCGCAGCTTGCCGCTGAGGGTATCCGCTTCCTCAAGCGCGCGGACTGGAACGTCGAGCAGCGCGAATGGATCCGGGATTTCTTCTTCCGCGAAGTGATGCCGGTCATCACCCCGATCGGACTTGACCCGTCGCACCCGTTCCCGCGTGTGCTCAACAAGAGCCTCAATTTCGCCGTTGAACTCGAAGGCCGCGACGCTTTCGGCCGCAGTTCCGGTGCCGCCATCGTGCAGGCGCCGCGAGTGCTGCCGCGCGTGATCCGGTTGCCACGAGAACTTGGCGAATGTGAGTACGCCTTCGTGTTCCTGTCTTCAATCCTGCACGAGTTTGTTCATGAACTGTTCGCCGGCA…
EU433068	CCCACGCCATCGTCAAGGAACAGTACACGCTGCTCAACGACGAGATCCTGCCGCAGCTTGCCGCTGAGGGTATCCGCTTCCTCAAGCGCGCGGACTGGAACGTCGAGCAGCGCGAATGGATCCGGGATTTCTTCTTCCGCGAAGTGATGCCGGTCATCACCCCGATCGGACTTGACCCGTCGCACCCGTTCCCGCGTGTGCTCAACAAGAGCCTCAATTTCGCCGTTGAACTCGAAGGCCGCGACGCTTTCGGCCGCAGTTCCGGTGCCGCCATCGTGCAGGCGCCGCGAGTGCTGCCGCGCGTGATCCGGTTGCCACGAGAACTTGGCGAATGTGAGTACGCCTTCGTGTTCCTGTCTTCAATCCTGCACGAGTTTGTTCATGAACTGTTCGCCGGCA…
EU433071	CCCACGCCATCGTCAAGGAACAGTACGCGCTGCTCAACGACGAGATCCTGCCGCAACTTGCCGCGGAGGGTATCCGCTTCCTCAAGCGCGCGGACTGGAATCCCGAGCAGCGCGAATGGATCCGGGATTTCTTCTTCCGCGAAGTGATGCCGGTCATCACCCCGATCGGACTTGACCCGTCGCACCCGTTCCCACGTGTGCTCAACAAGAGCCTCAATTTCGCCGTTGAACTCGAAGGCCGCGACGCTTTCGGCCGCAGTTCCGGTGCCGCCATCGTGCAGGCGCCGCGCGTGCTGCCGCGCGTGATCCGGCTACCGCGAGAACTTGGCGAATCCGAGTACGCCTTCGTCTTCCTGTCTTCGATCCTGCACGAGTTTGTTCATGAACTGTTCTCCGGCA…
EU433072	CCCACGCCATCGTCAAGGAACAGTACGCGCTGCTCAACGACGAGATCCTGCCGCAACTTGCCGCGGAGGGTATCCGCTTCCTCAAGCGCGCGGACTGGAATCCCGAGCAGCGCGAATGGATCCGGGATTTCTTCTTCCGCGAAGTGATGCCGGTCATCACCCCGATCGGACTTGACCCGTCGCACCCGTTCCCACGTGTGCTCAACAAGAGCCTCAATTTCGCCGTTGAACTCGAAGGCCGCGACGCTTTCGGCCGCAGTTCCGGTGCCGCCATCGTGCAGGCGCCGCGCGTGCTGCCGCGCGTGATCCGGCTACCGCGAGAACTTGGCGAATCCGAGTACGCCTTCGTCTTCCTGTCTTCGATCCTGCACGAGTTTGTTCATGAACTGTTCTCCGGCA…
EU433073	CCCACGCCATCGTCAAGGAACAGTACACGCTGCTCAACGACGAGATCCTGCCGCAGCTTGCCGCTGAGGGTATCCGCTTCCTCAAGCGCGCGGACTGGAACGTCGAGCAGCGCGAATGGATCCGGGATTTCTTCTTCCGCGAAGTGATGCCGGTCATCACCCCGATCGGACTTGACCCGTCGCACCCGTTCCCGCGTGTGCTCAACAAGAGCCTCAATTTCGCCGTTGAACTCGAAGGCCGCGACGCTTTCGGCCGCAGTTCCGGTGCCGCCATCGTGCAGGCGCCGCGAGTGCTGCCGCGCGTGATCCGGTTGCCACGAGAACTTGGCGAATGTGAGTACGCCTTCGTGTTCCTGTCTTCAATCCTGCACGAGTTTGTTCATGAACTGTTCGCCGGCA…
EU433074	CCCACGCCATCGTCAAGGAACAGTACGCGCTGCTCAACGACGAGATCCTGCCGCAACTTGCCGCGGAGGGTATCCGCTTCCTCAAGCGCGCGGACTGGAATCCCGAGCAGCGCGAATGGATCCGGGATTTCTTCTTCCGCGAAGTGATGCCGGTCATCACCCCGATCGGACTTGACCCGTCGCACCCGTTCCCACGTGTGCTCAACAAGAGCCTCAATTTCGCCGTTGAACTCGAAGGCCGCGACGCTTTCGGCCGCAGTTCCGGTGCCGCCATCGTGCAGGCGCCGCGCGTGCTGCCGCGCGTGATCCGGCTACCGCGAGAACTTGGCGAATCCGAGTACGCCTTCGTCTTCCTGTCTTCGATCCTGCACGAGTTTGTTCATGAACTGTTCGCGGGCA…
EU433076	CCCACGCCACCGTCAAGGAACAGTACACGCTGCTCAACGACGAGATCCTGCCGCAGCTTGCCGCTGAGGGTATCCGCTTCCTCAAGCGCGCGGACTGGAACGTCGAGCAGCGCGAATGGATCCGGGATTTCTTCTTCCGCGAAGTGATGCCGGTCATCACCCCGATCGGACTTGACCCGTCGCACCCGTTCCCGCGTGTGCTCAACAAGAGCCTCAATTTCGCCGTTGAACTCGAAGGCCGCGACGCTTTCGGCCGCAGTTCCGGTGCCGCCATCGTGCAGGCGCCGCGAGTGCTGCCGCGCGTGATCCGGTTGCCACGAGAACTTGGCGAATGTGAGTACGCCTTCGTGTTCCTGTCTTCAATCCTGCACGAGTTTGTTCATGAACTGTTCGCCGGCA…
EU433081	CCCACGCCATCGTCAAGGAACAGTACACGCTGCTCAACGACGAGATCCTGCCGCAGCTTGCCGCTGAGGGTATCTGCTTCCTCAAGCGCGCGGACTGGAACGTCGAGCAGCGCGAATGGATCCGGGATTTCTTCTTCCGCGAAGTGATGCCGGTCATCACCCCGATCGGACTTGACCCGTCGCACCCGTTCCCGCGTGTGCTCAACAAGAGCCTCAATTTCGCCGTTGAACTCGAAGGCCGCGACGCTTTCGGCCGCAGTTCCGGTGCCGCCATCGTGCAGGCGCCGCGAGTGCTGCCGCGCGTGATCCGGTTGCCACGAGAACTTGGCGAATGTGAGTACGCCTTCGTGTTCCTGTCTTCAATCCTGCACGAGTTTGTTCATGAACTGTTCGCCGGCA…
EU433085	CCCACGCCATCGTCAAGGAACAGTACGCGCTGCTCAACGACGAGATCCTGCCGCAACTTGCCGCGGAGGGTATCCGCTTCCCCAAGCGCGCGGACTGGAATCCCGAGCAGCGCGAATGGATCCGGGATTTCTTCTTCCGCGAAGTGATGCCGGTCATCACCCCGATCGGACTTGACCCGTCGCACCCGTTCCCACGTGTGCTCAACAAGAGCCTCAATTTCGCCGTTGAACTCGAAGGCCGCGACGCTTTCGGCCGCAGTTCCGGTGCCGCCATCGTGCAGGCGCCGCGCGTGCTGCCGCGCGTGATCCGGCTACCGCGAGAACTTGGCGAATCCGAGTACGCCTTCGTCTTCCTGTCTTCGATCCTGCACGAGTTTGTTCATGAACTGTTCTCCGGCA…
EU433094	CCCACGCCATCGTCAAGGAACAGTACACGCTGCTCAACGACGAGATCCTGCCGCAGCTTGCCGCTGAGGGTATCCGCTTCCTCAAGCGCGCGGACTGGAATCCCGAGCAGCGCGAATGGATCCGGGATTTCTTCTTCCGCGAAGTGATGCCGGTCATCACCCCGATCGGACTTGACCCGTCGCACCCGTTCCCACGTGTGCTCAACAAGAGCCTCAATTTCGCCGTTGAACTCGAAGGCCGCGACGCTTTCGGCCGCAGTTCCGGTGCCGCCATCGTGCAGGCGCCGCGCGTGCTGCCGCGCGTGATCCGGCTACCGCGAGAACTTGGCGAATCCGAGTACGCCTTCGTCTTCCTGTCTTCGATCCTGCACGAGTTTGTTCATGAACTGTTCGCGGGCA…
EU433096	CCCACGCCATCGTCAAGGAACAGTACGCGCTGCTCAACGACGAGATCCTGCCGCAACTTGCCGCGGAGGGTATCCGCTTCCTCAAGCGCGCGGACTGGAATCCCGAGCAGCGCGAATGGATCCGGGATTTCTTCTTCCGCGAAGTGATGCCGGTCATCACCCCGATCGGACTTGACCCGTCGCACCCGTTCCCACGTGTGCTCAACAAGAGCCTCAATTTCGCCGTTGAACTCGAAGGCCGCGACGCTTTCGGCCGCAGTTCCGGTGCCGCCATCGTGCAGGCGCCGCGCGTGCTGCCGCGCGCGATCCGGCTACCGCGAGAACTTGGCGAATCCGAGTACGCCTTCGTCTTCCTGTCTTCGATCCTGCACGAGTTTGTTCATGAACTGTTCTCCGGCA…
EU433104	CCCACGCCATCGTCAAGGAACAGTACACGCTGCTCAACGACGAGATCCTGCCGCAGCTTGCCGCTGAGGGTATCCGCTTCCTCAAGCGCGCGGACTGGAACGTCGAGCAGCGCGAATGGATCCGGGATTTCTTCTTCCGCGAAGTGATGCCGGTCATCACCCCGATCGGACTTGACCCGTCGCACCCGTTCCCGCGTGTGCTCAACAAGAGCCTCAATTTCGCCGTTGAACTCGAAGGCCGCGACGCTTTCGGCCGCAGTTCCGGTGCCGCCATCGTGCAGGCGCCGCGAGTGCTGCCGCGCGTGATCCGGTTGCCACGAGAACTTGGCGAATGTGAGTACGCCTTCGTGTTCCTGTCTTCAATCCTGCACGAGTTTGTTCATGAACTGTTCGCCGGCA…
EU433105	CCCACGCCATCGTCAAGGAACAGTACGCGCTGCTCAACGACGAGATCCTGCCGCAACTTGCCGCGGAGGGTATCCGCTTCCTCAAGCGCGCGGACTGGAATCCCGAGCAGCGCGAATGGATCCGGGATTTCTTCTTCCGCGAAGTGATGCCGGTCATCACCCCGATCGGACTTGACCCGTCGCACCCGTTCCCACGTGTGCTCAACAAGAGCCTCAATTTCGCCGTTGAACTCGAAGGCCGCGACGCTTTCGGCCGCAGTTCCGGTGCCGCCATCGTGCAGGCGCCGCGCGTGCTGCCGCGCGTGATCCGGCTACCGCGCGAACTTGGCGAATCCGAGTACGCCTTCGTCTTCCTGTCTTCGATCCTGCACGAGTTTGTTCATGAACTGTTCTCCGGCA…
EU433106	CCCACGCCATCGTCAAGGAACAGTACACGCTGCTCAACGACGAGATCCTGCCGCAGCTTGCCGCTGAGGGTATCCGCTTCCTCAAGCGCGCGGACTGGAACGTCGAGCAGCGCGAATGGATCCGGGATTTCTTCTTCCGCGAAGTGATGCCGGTCATCACCCCGATCGGACTTGACCCGTCGCACCCGTTCCCGCGTGTGCTCAACAAGAGCCTCAATTTCGCCGTTGAACTCGAAGGCCGCGACGCTTTCGGCCGCAGTTCCGGTGCCGCCATCGTGCAGGCGCCGCGAGTGCTGCCGCGCGTGATCCGGTTGCCACGAGAACTTGGCGAATGTGAGTACGCCTTCGTGTTCCTGTCTTCAATCCTGCACGAGTTTGTTCATGAACTGTTCGCCGGCA…
EU433107	CCCACGCCATCGTCAAGGAACAGTACGCGCTGCTCAACGACGAGATCCTGCCGCAACTTGCCGCGGAGGGTATCCGCTTCCTCAAGCGCGCGGACTGGAATCCCGAGCAGCGCGAATGGATCCGGGATTTCTTCTTCCGCGAAGTGATGCCGGTCATCACCCCGATCGGACTTGACCCGTCGCACCCGTTCCCACGTGTGCTCAACAAGAGCCTCAATTTCGCCGTTGAACTCGAAGGCCGCGACGCTTTCGGCCGCAGTTCCGGTGCCGCCATCGTGCAGGCGCCGCGCGTGCTGCCGCGCGTGATCCGGCTACCGCGAGAACTTGGCGAAGCTGAGTACGCCTTCGTCTTCCTGTCTTCGATCCTGCACGAGTTTGTTCATGAACTGTTCTCAGGCA…
EU433108	CCCACGCCATCGTCAAGGAACAGTACACGCTGCTCAACGACGAGATCCTGCCGCAGCTTGCCGCTGAGGGTATCCGCTTCCTCAAGCGCGCGGACTGGAACGTCGAGCAGCGCGAATGGATCCGGGATTTCTTCTTCCGCGAAGTGATGCCGGTCATCACCCCGATCGGACTTGACCCGTCGCACCCGTTCCCGCGTGTGCTCAACAAGAGCCTCAATTTCGCCGTTGAACTCGAAGGCCGCGACGCTTTCGGCCGCAGTTCCGGTGCCGCCATCGTGCAGGCGCCGCGAGTGCTGCCGCGCGTGATCCGGTTGCCACGAGAACTTGGCGAATGTGAGTACGCCTTCGTGTTCCTGTCTTCAATCCTGCACGAGTTTGTTCATGAACTGTTCGCCGGCA…
EU433110	CCCACGCCATCGTCAAGGAACAGTACACGCTGCTCAACGACGAGATCCTGCCGCAGCTTGCCGCTGAGGGTATCCGCTTCCTCAAGCGCGCGGACTGGAACGTCGAGCAGCGCGAATGGATCCGGGATTTCTTCTTCCGCGAAGTGATGCCGGTCATCACCCCGATCGGACTTGACCCGTCGCACCCGTTCCCGCGTGTGCTCAACAAGAGCCTCAATTTCGCCGTTGAACTCGAAGGCCGCGACGCTTTCGGCCGCAGTTCCGGTGCCGCCATCGTGCAGGCGCCGCGAGTGCTGCCGCGCGTGATCCGGTTGCCACGAGAACTTGGCGAATGTGAGTACGCCTTCGTGTTCCTGTCTTCAATCCTGCACGAGTTTGTTCATGAACTGTTCGCCGGCA…
EU433111	CCCACGCCATCGTCAAGGAACAGTACACGCTGCTCAACGACGAGATCCTGCCGCAGCTTGCCGCTGAGGGTATCCGCTTCCTCAAGCGCGCGGACTGGAACGTCGAGCAGCGCGAATGGATCCGGGATTTCTTCTTCCGCGAAGTGATGCCGGTCATCACCCCGATCGGACTTGACCCGTCGCACCCGTTCCCGCGTGTGCTCAACAAGAGCCTCAATTTCGCCGTTGAACTCGAAGGCCGCGACGCTTTCGGCCGCAGTTCCGGTGCCGCCATCGTGCAGGCGCCGCGAGTGCTGCCGCGCGTGATCCGGTTGCCACGAGAACTTGGCGAATGTGAGTACGCCTTCGTGTTCCTGTCTTCAATCCTGCACGAGTTTGTTCATGAACTGTTCGCCGGCA…
EU433117	CCCACGCCATCGTCAAGGAACAGTACACGCTGCTCAACGACGAGATCCTGCCGCAGCTTGCCGCTGAGGGTATCCGCTTCCTCAAGCGCGCGGACTGGAACGTCGAGCAGCGCGAATGGATCCGGGATTTCTTCTTCCGCGAAGTGATGCCGGTCATCACCCCGATCGGACTTGACCCGTCGCACCCGTTCCCGCGTGTGCTCAACAAGAGCCTCAATTTCGCCGTTGAACTCGAAGGCCGCGACGCTTTCGGCCGCAGTTCCGGTGCCGCCATCGTGCAGGCGCCGCGAGTGCTGCCGCGCGTGATCCGGTTGCCACGAGAACTTGGCGAATGTGAGTACGCCTTCGTGTTCCTGTCTTCAATCCTGCACGAGTTTGTTCATGAACTGTTCGCCGGCA…
EU433120	CCCACGCCATCGTCAAGGAACAGTACGCGCTGCTCAACGACGAGATCCTGCCGCAGCTTGCCGCTGAGGGTATCCGCTTCCTCAAGCGCGCGGACTGGAACGTCGAGCAGCGCGAATGGATCCGGGATTTCTTCTTCCGCGAAGTGATGCCGGTCATCACCCCGATCGGACTTGACCCGTCGCACCCGTTCCCGCGTGTGCTCAACAAGAGCCTCAATTTCGCCGTTGAACTCGAAGGCCGCGACGCTTTCGGCCGCAGTTCCGGTGCCGCCATCGTGCAGGCGCCGCGAGTGCTGCCGCGCGTGATCCGGTTGCCACGAGAACTTGGCGAATGTGAGTACGCCTTCGTGTTCCTGTCTTCAATCCTGCACGAGTTTGTTCATGAACTGTTCGCCGGCA…
EU433121	CCCACGCCATCGTCAAGGAACAGTACACGCTGCTCAACGACGAGATCCTGCCGCAGCTTGCCGCTGAGGGTATCCGCTTCCTCAAGCGCGCGGACTGGAACGTCGAGCAGCGCGAATGGATCCGGGATTTCTTCTTCCGCGAAGTGATGCCGGTCATCACCCCGATCGGACTTGACCCGTCGCACCCGTTCCCGCGTGTGCTCAACAAGAGCCTCAATTTCGCCGTTGAACTCGAAGGCCGCGACGCTTTCGGCCGCAGTTCCGGTGCCGCCATCGTGCAGGCGCCGCGAGTGCTGCCGCGCGTGATCCGGTTGCCACGAGAACTTGGCGAATGTGAGTACGCCTTCGTGTTCCTGTCTTCAATCCTGCACGAGTTTGTTCATGAACTGTTCGCCGGCA…
EU433123	CCCACGCCATCGTCAAGGAACAGTACACGCTGCTCAACGACGAGATCCTGCCGCAGCTTGCCGCTGAGGGTATCCGCTTCCTCAAGCGCGCGGACTGGAACGTCGAGCAGCGCGAATGGATCCGGGATTTCTTCTTCCGCGAAGTGATGCCGGTCATCACCCCGATCGGACTTGACCCGTCGCACCCGTTCCCGCGTGTGCTCAACAAGAGCCTCAATTTCGCCGTTGAACTCGAAGGGCGCGACGCNTTCGGCCGCAGTTCCGGTGCCGCCATCGTGCAGGCGCCGCGAGTGCTGCCGCGCGTGATCCGGTTGCCACGAGAACTTGGCGAATGTGAGTACGCCTTCGTGTTCCTGTCTTCAATCCTGCACGGGTTTGTTCATGAACTGTTCGCCGGCA…
EU433125	CCCACGCCATCGTCAAGGAACAGTACGCGCTGCTCAACGACGAGATCCTGCCGCAACTTGCCGCGGAGGGTATCCGCTTCCTCAAGCGCGCGGACTGGAATCCCGAGCAGCGCGAATGGATCCGGGATTTCTTCTTCCGCGAAGTGATGCCGGTCATCACCCCGATCGGACTTGACCCGTCGCACCCGTTCCCACGTGTGCTCAACAAGAGCCTCAATTTCGCCGTTGAACTCGAAGGCCGCGACGCTTTCGGCCGCAGTTCCGGTGCCGCCATCGTGCAGGCGCCGCGCGTGCTGCCGCGCGTGATCCGGCTACCGCGCGAACTTGGCGAATCCGAGTACGCCTTCGTCTTCCTGTCTTCGATCCTGCACGAGTTTGTTCATGAACTGTTCTCCGGCA…
EU433126	CCCACGCCATCGTCAAGGAACAGTACGCGCTGCTCAACGACGAGATCCTGCCGCAACTTGCCGCGGAGGGTATCCGCTTCCTCAAGCGCGCGGACTGGAATCCCGAGCAGCGCGAATGGATCCGGGATTTCTTCTTCCGCGAAGTGATGCCGGTCATCACCCCGATCGGACTTGACCCGTCGCACCCGTTCCCACGTGTGCTCAACAAGAGCCTCAATTTCGCCGTTGAACTCGAAGGCCGCGACGCTTTCGGCCGCAGTTCCGGTGCCGCCATCGTGCAGGCGCCGCGCGTGCTGCCGCGCGTGATCCGGCTACCGCGAGAACTTGGCGAATCCGAGTACGCCTTCGTCTTCCTGTCTTCGATCCTGCACGAGTTTGTTCATGAACTGTTCTCCGGCA…
EU433128	CCCACGCCATCGTCAAGGAACAGTACGCGCTGCTCAACGACGAGATCCTGCCGCAACTTGCCGCGGAGGGTATCCGCTTCCTCAAGCGCGCGGACTGGAATCCCGAGCAGCGCGAATGGATCCGGGATTTCTTCTTCCGCGAAGTGATGCCGGTCATCACCCCGATCGGACTTGACCCGTCGCACCCGTTCCCACGTGTGCTCAACAAGAGCCTCAATTTCGCCGTTGAACTCGAAGGCCGCGACGCTTTCGGCCGCAGTTCCGGTGCCGCCATCGTGCAGGCGCCGCGCGTGCTGCCGCGCGTGATCCGGCTACCGCGAGAACTTGGCGAATCCGAGTACGCCTTCGTCTTCCTGTCTTCGATCCTGCACGAGTTTGTTCATGAACTGTTCTCCGGCA…
EU433129	CCCACGCCATCGTCAAGGAACAGTACACGCTGCTCAACGACGAGATCCTGCCGCAGCTTGCCGCTGAGGGTATCCGCTTCCTCAAGCGCGCGGACTGGAACGTCGAGCAGCGCGAATGGATCCGGGATTTCTTCTTCCGCGAAGTGATGCCGGTCATCACCCCGATCGGACTTGACCCGTCGCACCCGTTCCCGCGTGTGCTCAACAAGAGCCTCAATTTCGCCGTTGAACTCGAAGGCCGCGACGCTTTCGGCCGCAGTTCCGGTGCCGCCATCGTGCAGGCGCCGCGAGTGCTGCCGCGCGTGATCCGGTTGCCACGAGAACTTGGCGAATGTGAGTACGCCTTCGTGTTCCTGTCTTCAATCCTGCACGAGTTTGTTCATGAACTGTTCGCCGGCA…
EU433136	CCCACGCCATCGTCAAGGAACAGTACACGCTGCTCAACGACGAGATCCTGCCGCAGCTTGCCGCTGAGGGTATCCGCGTCCTCAAGCGCGCGGACTGGAACGTCGAGCAGCGCGAATGGATCCGGGATTTCTTCTTCCGCGAAGTGATGCCGGTCATCACCCCGATCGGACTTGACCCGTCGCACCCGTTCCCGCGTGTGCTCAACAAGAGCCTCAATTTCGCCGTTGAACTCGAAGGCCGCGACGCTTTCGGCCGCAGTTCCGGTGCCGCCATCGTGCAGGCGCCGCGAGTGCTGCCGCGCGTGATCCGGTTGCCACGAGAACTTGGCGAATGTGAGTACGCCTTCGTGTTCCTGTCTTCAATCCTGCACGAGTTTGTTCATGAACTGTTCGCCGGCA…
EU433149	CCCACGCGATCGTCAAGGAGCAGTATGCCCTGCTCAACGACGAGATACTGCCGCAGCTCGCAGCTGAGGGTATCCGTTTCCTCAAGCGCGCGGACTGGAACGTTGCGCAGCGCGAATGGATCCGGGACTTCTTCTTCCGCGAAGTGATGCCAGTCATCACGCCGATCGGACTTGACCCGTCGCACCCGTTCCCGCGTGTACTCAACAAGAGCCTCAATTTCGCAGTTGAACTTGAAGGCCGCGACGCTTTCGGCCGCAGTTCCGGTGCCGCCATCGTGCAGGCGCCGCGCGTGCTGCCGCGCGTGATCCGGCTGCCGCGAGAACTCGGCGAATGTGAGTACGCCTTCGTCTTCCTGTCTTCGATCCTGCACGAATTTGTTCATGAACTCTTCGCTGGCA…
EU433154	CCCACGCGATCGTCAAGGAGCAGTACGCCCTGCTCAACGACGAGATACTGCCGCAGCTCGCAGCTGAGGGTATCCGTTTCCTCAAGCGCGCGGACTGGAACGTTGCGCAGCGCGAATGGATCCGGGACTTCTTCTTCCGCGAAGTGATGCCAGTCATCACGCCGATCGGACTTGACCCGTCGCACCCGTTCCCGCGTGTACTCAACAAGAGCCTCAATTTCGCAGTTGAACTTGAAGGCCGCGACGCTTTCGGCCGCAGTTCCGGTGCCGCCATCGTGCAGGCGCCGCGCGTGCTGCCGCGCGTGATCCGGCTGCCGCGAGAACTCGGCGAATGTGAGTACGCCTTCGTCTTCCTGTCTTCGATCCTGCACGAATTTGTTCATGAACTCTTCGCCGGCA…
EU433155	CCCACGCGATCGTCAAGGAGCAGTATGCCCTGCTCAACGACGAGATACTGCCGCAGCTCGCAGCTGAGGGTATCCGTTTCCTCAAGCGCGCGGACTGGAACGTTGCGCAGCGCGAATGGATCCGGGACTTCTTCTTCCGCGAAGTGATGCCAGTCATCACGCCGATCGGACTTGACCCGTCGCACCCGTTCCCGCGTGTACTCAACAAGAGCCTCAATTTCGCAGTTGAACTTGAAGGCCGCGACGCTTTCGGCCGCAGTTCCGGTGCCGCCATCGTGCAGGCGCCGCGCGTGCTGCCGCGCGTGATCCGGCTGCCGCGAGAACTCGGCGAATGTGAGTACGCCTTCGTCTTCCTGTCTTCGATCCTGCACGAATTTGTTCATGAACTCTTCGCTGGCA…
EU433158	CCCACGCGATCGTCAAGGAGCAGTATGCCCTGCTCAACGACGAGATACTGCCGCAGCTCGCAGCTGAGGGTATCCGTTTCCTCAAGCGCGCGGACTGGAACGTTGCGCAGCGCGAATGGATCCGGGACTTCTTCTTCCGCGAAGTGATGCCAGTCATCACGCCGATCGGACTTGACCCGTCGCACCCGTTCCCGCGTGTACTCAACAAGAGCCTCAATTTCGCAGTTGAACTTGAAGGCCGCGACGCTTTCGGCCGCAGTTCCGGTGCCGCCATCGTGCAGGCGCCGCGCGTGCTGCCGCGCGTGATCCGGCTGCCGCGAGAACTCGGCGAATGTGAGTACGCCTTCGTCTTCCTGTCTTCGATCCTGCACGAATTTGTTCATGAACTCTTCGCTGGCA…
EU433161	CCCACGCGATCGTCAAGGAGCAGTACGCCCTGCTCAACGACGAGATACTGCCGCAGCTCGCAGCTGAGGGTATCCGTTTCCTCAAGCGCGCGGACTGGAACGTTGCGCAGCGCGAATGGATCCGGGACTTCTTCTTCTGCGAAGTGATGCCAGTCATCACGCCGATCGGACTTGACCCGTCGCACCCGTTCCCGCGTGTACTCAACAAGAGCCTCAATTTCGCAGTTGAACTTGAAGGCCGCGACGCTTTCGGCCGCAGTTCCGGTGCCGCCATCGTGCAGGCGCCGCGCGTGCTGCCGCGCGTGATCCGGCTGCCGCGAGAACTCGGCGAATGTGAGTACGCCTTCGTCTTCCTGTCTTCGATCCTGCACGAATTTGTTCATGAACTCTTCGCCGGCA…
EU433164	CCCACGCGATCGTCAAGGAGCAGTATGCCCTGCTCAACGACGAGATACTGCCGCAGCTCGCAGCTGAGGGTATCCGTTTCCTCAAGCGCGCGGACTGGAACGTTGCGCAGCGCGAATGGATCCGGGACTTCTTCTTCCGCGAAGTGATGCCAGTCATCACGCCGATCGGACTTGACCCGTCGCACCCGTTCCCGCGTGTACTCAACAAGAGCCTCAATTTCGCAGTTGAACTTGAAGGCCGCGACGCTTTCGGCCGCAGTTCCGGTGCCGCCATCGTGCAGGCGCCGCGCGTGCTGCCGCGCGTGATCCGGCTGCCGCGAGAACTCGGCGAATGTGAGTACGCCTTCGTCTTCCTGTCTTCGATCCTGCACGAATTTGTTCATGAACTCTTCGCTGGCA…
EU433167	GCTCGTGAGGTCTACCGCCTGGTGGGCGACGAAACCCACGCGATCGTCAAGGAGCAGTACGCCCTGCTCAACGACGAGATACTGCCGCAGCTCGCAGCTGAGGGTATCCGTTTCCTCAAGCGCGCGGACTGGAACGTTGCGCAGCGCGAATGGATCCGGGACTTCTTCTTCCGCGAAGTGATGCCAGTCATCACGCCGATCGGACTTGACCCGTCGCACCCGTTCCCGCGTGTACTCAACAAGAGCCTCAATTTCGCAGTTGAACTTGAAGGCCGCGACGCTTTCGGCCGCAGTTCCGGTGCCGCCATCGTGCAGGCGCCGCGCGTGCTGCCGCGCGTGATCCGGCTGCCGCGAGAACTCGGCGAATGTGAGTACGCCTTCGTCTTCCTGTCTTCGATC…
EU433170	CCCACGCGATCGTCAAGGAGCAGTACGCCCTGCTCAACGACGAGATACTGCCGCAGCTCGCAGCTGAGGGTATCCGTTTCCTCAAGCGCGCGGACTGGAACGTTGCGCAGCGCGAATGGATCCGGGACTTCTTCTTCCGCGAAGTGATGCCAGTCATCACGCCGATCGGACTTGACCCGTCGCACCCGTTCCCGCGTGTACTCAACAAGAGCCTCAATTTCGCAGTTGAACTTGAAGGCCGCGACGCTTTCGGCCGCAGTTCCGGTGCCGCCATCGTGCAGGCGCCGCGCGTGCTGCCGCGCGTGATCCGGCTGCCGCGAGAACTCGGCGAATGTGAGTACGCCTTCGTCTTCCTGTCTTCGATCCTGCACGAATTTGTTCATGAACTCTTCGCCGGCA…
EU433176	CCCACGCGATCGTCAAGGAGCAGTATGCCCTGCTCAACGACGAGATACTGCCGCAGCTCGCAGCTGAGGGTATCCGTTTCCTCAAGCGCGCGGACTGGAACGTTGCGCAGCGCGAATGGATCCGGGACTTCTTCTTCCGCGAAGTGATGCCAGTCATCACGCCGATCGGACTTGACCCGTCGCACCCGTTCCCGCGTGTACTCAACAAGAGCCTCAATTTCGCAGTTGAACTTGAAGGCCGCGACGCTTTCGGCCGCAGTTCCGGTGCCGCCATCGTGCAGGCGCCGCGCGTGCTGCCGCGCGTGATCCGGCTGCCGCGAGAACTCGGCGAATGTGAGTACGCCTTCGTCTTCCTGTCTTCGATCCTGCACGAATTTGTTCATGAACTCTTCGCTGGCA…
EU433178	CCCACGCGATCGTCAAGGAGCAGTACGCCCTGCTCAACGACGAGATACTGCCGCAGCTCGCAGCTGAGGGTATCCGTTTCCTCAAGCGCGCGGACTGGAACGTTGCGCAGCGCGAATGGATCCGGGACTTCTTCTTCCGCGAAGTGATGCCAGTCATCACGCCGATCGGACTTGACCCGTCGCACCCGTTCCCGCGTGTACTCAACAAGAGCCTCAATTTCGCAGTTGAACTTGAAGGCCGCGACGCTTTCGGCCGCAGTTCCGGTGCCGCCATCGTGCAGGCGCCGCGCGTGCTGCCGCGCGTGATCCGGCTGCCGCGAGAACTCGGCGAATGTGAGTACGCCTTCGTCTTCCTGTCTTCGATCCTGCACGAATTTGTTCATGAACTCTTCGCCGGCA…
EU433190	CCCACGCGATCGTCAAGGAGCAGTACGCCCTGCTCAACGACGAGATACTGCCGCAGCTCGCAGCTGAGGGTATCCGTTTCCTCAAGCGCGCGGACTGGAACGTTGCGCAGCGCGAATGGATCCGGGACTTCTTCTTCCGCGAAGTGATGCCAGTCATCACGCCGATCGGACTTGACCCGTCGCACCCGTTCCCGCGTGTACTCAACAAGAGCCTCAATTTCGCAGTTGAACTTGAAGGCCGCGACGCTTTCGGCCGCAGTTCCGGTGCCGCCATCGTGCAGGCGCCGCGCGTGCTGCCGCGCGTGATCCGGCTGCCGCGAGAACTCGGCGAATGTGAGTACGCCTTCGTCTTCCTGTCTTCGATCCTGCACGAATTTGTTCATGAACTCTTCGCCGGCA…
EU433192	CCCACGCGATCGTCAAGGAGCAGTATGCCCTGCTCAACGACGAGATACTGCCGCAGCTCGCAGCTGAGGGTATCCGTTTCCTCAAGCGCGCGGACTGGAACGTTGCGCAGCGCGAATGGATCCGGGACTTCTTCTTCCGCGAAGTGATGCCAGTCATCACGCCGATCGGACTTGACCCGTCGCACCCGTTCCCGCGTGTACTCAACAAGAGCCTCAATTTCGCAGTTGAACTTGAAGGCCGCGCCGCTTTCGGCCGCAGTTCCGGTGCCGCCATCGTGCAGGCGCCGCGCGTGCTGCCGCGCGTGATCCGGCTGCCGCGAGAACTCGGCGAATGTGAGTACGCCTTCGTCTTCCTGTCTTCGATCCTGCACGAATTTGTTCATGAACTCTTCGCTGGCA…
EU433199	CCCACGCGATCGTCAAGGAGCAGTACGCCCTGCTCAACGACGAGATACTGCCGCAGCTCGCAGCTGAGGGTATCCGTTTCCTCAAGCGCGCGGACTGGAACGTTGCGCAGCGCGAATGGATCCGGGACTTCTTCTTCCGCGAAGTGATGCCAGTCATCACGCCGATCGGACTTGACCCGTCGCACCCGTTCCCGCGTGTACTCAACAAGAGCCTCAATTTCGCAGTTGAACTTGAAGGCCGCGACGCTTTCGGCCGCAGTTCCGGTGCCGCCATCGTGCAGGCGCCGCGCGTGCTGCCGCGCGTGATCCGGCTGCCGCGAGAACTCGGCGAATGTGAGTACGCCTTCGTCTTCCTGTCTTCGATCCTGCACGAATTTGTTCATGAACTCTTCGCCGGCA…
EU433208	CCCACGCGATCGTCAAGGAGCAGTACGCCCTGCTCAACGACGAGATACTGCCGCAGCTCGCAGCTGAGGGTATCCGTTTCCTCAAGCGCGCGGACTGGAACGTTGCGCAGCGCGAATGGATCCGGGACTTCTTCTTCCGCGAAGTGATGCCAGTCATCACGCCGATCGGACTTGACCCGTCGCACCCGTTCCCGCGTGTACTCAACAAGAGCCTCAATTTCGCAGTTGAACTTGAAGGCCGCGACGCTTTCGGCCGCAGTTCCGGTGCCGCCATCGTGCAGGCGCCGCGCGTGCTGCCGCGCGTGATCCGACTGCCGCGAGAACTCGGCGAATGTGAGTACGCCTTCGTCTTCCTGTCTTCGATCCTGCACGAATTTGTTCATGAACTCTTCGCCGGCA…
EU433216	CCCACGCGATCGTCAAGGAGCAGTATGCCCTGCTCAACGACGAGATACTGCCGCAGCTCGCAGCTGAGGGTATCCGTTTCCTCAAGCGCGCGGACTGGAACGTTGCGCAGCGCGAATGGATCCGGGACTTCTTCTTCCGCGAAGTGATGCCAGTCATCACGCCGATCGGACTTGACCCGTCGCACCCGTTCCCGCGTGTACTCAACAAGAGCCTCAATTTCGCAGTTGAACTTGAAGGCCGCGACGCTTTCGGCCGCAGTTCCGGTGCCGCCATCGTGCAGGCGCCGCGCGTGCTGCCGCGCGTGATCCGGCTGCCGCGAGAACTCGGCGAATGTGAGTACGCCTTCGTCTTCCTGTCTTCGATCCTGCACGAATTTGTTCATGAACTCTTCGCTGGCA…
EU433268	CCCACGCGATCGTCAAGGAGCAGTATGCCCTGCTCAACGACGAGATACTGCCGCAGCTCGCAGCTGAGGGTATCCGTTTCCTCAAGCGCGCGGACTGGAACGTTGCGCAGCGCGAATGGATCCGGGACTTCTTCTTCCGCGAAGTGATGCCAGTCATCACGCCGATCGGACTTGACCCGTCGCACCCGTTCCCGCGTGTACTCAACAAGAGCCTCAATTTCGCAGTTGAACTTGAAGGCCGCGACGCTTTCGGCCGCAGTTCCGGTGCCGCCATCGTGCAGGCGCCGCGTGTGCTGCCGCGCGTGATCCGGCTGCCGCGAGAACTCGGCGAATGTGAGTACGCCTTCGTCTTCCTGTCTTCGATCCTGCACGAATTTGTTCATGAACTGTTCGCCGGCA…
EU432715	CCCATGCTCTGGTCAAGGAGCAGTACGCACTGCTCAATGAAGAGATCCTGCCGCAACTCGCCGCCGAGGGCATCCGCTTCCTCAAGCGCGGCGACTGGAACGTCGAGCAGCGCGAATGGATACGGGAGTTCTTCTTCCGCGAAGTCATGCCGGTGATCACTCCGATCGGTCTCGACCCTTCGCATCCCTTCCCGCGTGTGCTCAACAAGAGCCTCAACTTTGCGGTCGAACTCGAAGGCCGCGACGCCTTCGGACGCAGTTCCGGGGCGGCCATCGTCCAGGCGCCGCGCGTCCTGCCACGCGTCATCCGCTTGCCGCGCGAACTCGGCGAAAGTGAGTATTCGTTCGTTTTCCTGTCTTCGATCGTGCACGAATTCGTCCACGAATTGTTCGCCGGAA…
EU432854	CGCATGCTTTGGTCAAGGAGCAGTACGCCCTGCTCAATGACGAAATCCTGCCGCAACTCGCCGCCGAAGGCATCCGCTTCCTCAAGCGCGGGGACTGGAACGTCGAGCAGCGCGAATGGATCCGGGCTTTCTTCTTCCGCGAGGTGATGCCGGTCATCACTCCGATCGGTCTCGACCCTTCGCACCCGTTCCCGCGTGTGCTCAACAAGAGCCTCAATTTTGCCGTCGAACTCGAAGGTCGCGACGCCTTCGGTCGTAGCTCGGGCGCGGCCATCGTCCAGGCACCGCGTGTGCTGCCGCGCGTCGTCCGCTTGCCACGCGACCTCGGCGAAAGCGAGTATTCGTTCGTTTTCCTGTCTTCGATCGTGCACGAGTTCGTCCACGAATTGTTTGCCGGGA…
EU432864	CGCATGCTTTGGTCAAGGAGCAGTACGCCCTGCTCAATGACGAAATCCTGCCGCAACTCGCCGCCGAAGGCATCCGCTTCCTCAAGCGCGGGGACTGGAACGTCGAGCAGCGCGAATGGATCCGGGCTTTCTTCTTCCGCGAGGTGATGCCGGTCATCACTCCGATCGGTCTCGACCCTTCGCACCCGTTCCCGCGTGTGCTCAACAAGAGCCTCAATTTTGCCGTCGAACTCGAAGGTCGCGACGCCTTCGGTCGTAGCTCGGGTGCGGCCATCGTCCAGGCACCGCGTGTGCTGCCGCGCGTCATCCGCTTGCCACGCGACCTCGGCGAAAGCGAGTATTCGTTCGTTTTCCTGTCTTCGATCGTGCACGAGTTCGTCCACGAATTGTTTGCCGGGA…
EU432866	CGCATGCTTTGGTCAAGGAGCAGTACGCCCTGCTCAATGACGAAATCCTGCCGCAACTCGCCGCCGAAGGCATCCGCTTCCTCAAGCGCGGGGACTGGAACGTCGAGCAGCGCGAATGGATCCGGGCTTTCTTCTTCCGCGAGGTGATGCCGGTCATCACTCCGATCGGTCTCGACCCTTCGCACCCGTTCCCGCGTGTGCTCAACAAGAGCCTCAATTTTGCCGTCGAACTCGAAGGTCGCGACGCCTTCGGTCGTAGCTCGGGCGCGGCCATCGTCCAGGCACCGCGTGTGCTGCCGCGCGTCATCCGCTTGCCACGCGACCTCGGCGAAAGCGAGTATTCGTTCGTTTTCCTGTCTTCGATCGTGCACGAGTTCGTCCACGAATTGTTTGCCGGGA…
EU432871	CGCATGCTTTGGTCAAGGAGCAGTACGCCCTGCTCAATGACGAAATCCTGCCGCAACTCGCCGCCGAAGGCATCCGCTTCCTCAAGCGCGGGGACTGGAACGTCGAGCAGCGCGAATGGATCCGGGCTTTCTTCTTCCGCGAGGTGATGCCGGTCATCACTCCGATCGGTCTCGACCCTTCGCACCCGTTCCCGCGTGTGCTCAACAAGAGCCTCAATTTTGCCGTCGAACTCGAAGGTCGCGACGCCTTCGGTCGTAGCTCGGGCGCGGCCATCGTCCAGGCACCGCGTGTGCTGCCGCGCGTCATCCGCTTGCCACGCGACCTCGGCGAAAGCGAGTATTCGTTCGTTTTCCTGTCTTCGATCGTGCACGAGTTCGTCCACGAATTGTTTGCCGGGA…
EU433103	CGCATGCTTTGGTCAAGGAGCAGTACGCCCTGCTCAATGACGAAATCCTGCCGCAACTCGCCGCCGAAGGCATCCGCTTCCTCAAGCGCGGGGACTGGAACGTCGAGCAGCGCGAATGGATCCGGGATTTCTTCTTCCGCGAGGTGATGCCGGTCATCACTCCGATCGGTCTCGACCCTTCGCACCCGTTCCCGCGTGTGCTCAACAAGAGCCTCAATTTTGCCGTCGAACTCGAAGGTCGCGACGCCTTCGGTCGTAGCTCGGGCGCGGCCATCGTCCAGGCACCGCGTGTGCTGCCGCGCGTCATCCGCTTGCCACGCGACCTCGGCGAAAGCGAGTATTCGTTCGTTTTCCTGTCTTCGATCGTGCACGAGTTCGTCCACGAATTGTTTGCCGGGA…
EU433137	TTCATGCCATAGTCAAGGAGCAGTATGGCCTGCTGAACGACGAAGTACTGCCGCAGCTTGCTGCCGAGGGCATCCGCTTCCTCAAGCGGGCAGACTGGAACGCCGAACAGCGCGACTGGATCAGGGACTTCTTCTTCCGCGAGGTGATGCCGGTCATCACGCCGATCGGTCTCGACCCATCGCACCCCTTCCCGCGCGTGCTCAACAAGAGTCTCAATTTTGCCGTCGAACTCGAAGGGCGCGATGCCTTCGGGCGCAGCTCCGGCGCAGCGATCGTGCAGGCGCCGCGCGTCCTGCCGCGAGTCATCCGCCTGCCGCGCGAACTCGGCGAAAGCGAGTATTCCTTCGTCTTCCTGTCGTCGATCCTGCACGAGTTCGTGCATGAACTGTTCGCCGGCA…
EU433141	TTCATGCCATAGTCAAGGAGCAGTATGGCCTGCTGAACGACGAAGTACTGCCGCAGCTTGCTGCCGAGGGCATCCGCTTCCTCAAGCGGGCAGACTGGAACGCCGAACAGCGCGACTGGATCAGGGACTTCTTCTTCCGCGAGGTGATGCCGGTCATCACGCCGATCGGTCTCGACCCATCGCACCCCTTCCCGCGCGTGCTCAACAAGAGTCTCAATTTTGCCGTCGAACTCGAAGGGCGCGATGCCTTCGGGCGCAGCTCCGGCGCAGCGATCGTGCAGGCGCCGCGCGTCCTGCCGCGAGTCATCCGCCTGCCGCGCGAACTCGGCGAAAGCGAGTATTCCTTCGTCTTCCTGTCGTCGATCCTGCACGAGTTCATGCATGAACTGTTCGCCGGCA…
EU433145	TTCATGCCATAGTCAAGGAGCAGTATGGCCTGCTGAACGACGAAGTACTGCCGCAGCTTGCTGCCGAGGGCATCCGCTTCCTCAAGCGGGCAGACTGGAACGCCGAACAGCGCGACTGGATCAGGGACTTCTTCTTCCGCGAGGTGATGCCGGTCATCACGCCGATCGGTCTCGACCCATCGCACCCCTTCCCGCGCGTGCTCAACAAGAGTCTCAATTTTGCCGTCGAACTCGAAGGGCGCGATGCCTTCGGGCGCAGCTCCGGCGCAGCGATCGTGCAGGCGCCGCGCGTCCTGCCGCGAGTCATCCGCCTGCCGCGCGAACTCGGCGAAAGCGAGTATTCCTTCGTCTTCCTGTCGTCGATCCTGCACGAGTTCGTGCATGAACTGTTCGCCGGCA…
EU433147	TTCATGCCATAGTCAAGGAGCAGTATGGCCTGCTGAACGACGAAGTACTGCCGCAGCTTGCTGCCGAGGGCATCCGCTTCCTCAAGCGGGCAGACTGGAACGCCGAACAGCGCGACTGGATCAGGGACTTCTTCTTCCGCGAGGTGATGCCGGTCATCACGCCGATCGGTCTCGACCCATCGCACCCCTTCCCGCGCGTGCTCAACAAGAGTCTCAATTTTGCCGTCGAACTCGAAGGGCGCGATGCCTTCGGGCGCAGCTCCGGCGCAGCGATCGTGCAGGCGCCGCGCGTCCTGCCGCGAGTCATCCGCCTGCCGCGCGAACTCGGCGAAAGCGAGTATTCCTTCGTCTTCCTGTCGTCGATCCTGCACGAGTTCGTGCATGAACTGTTCGCCGGCA…
EU433148	TTCATGCCATAGTCAAGGAGCAGTATGGCCTGCTGAACGACGAAGTACTGCCGCAGCTTGCTGCCGAGGGCATCCGCTTCCTCAAGCGGGCAGACTGGAACGCCGAACAGCGCGACTGGATCAGGGACTTCTTCTTCCGCGAGGTGATGCCGGTCATCACGCCGATCGGTCTCGACCCATCGCACCCCTTCCCGCGCGTGCTCAACAAGAGTCTCAATTTTGCCGTCGAACTCGAAGGGCGCGATGCCTTCGGGCGCAGCTCCGGCGCAGCGATCGTGCAGGCGCCGCGCGTCCTGCCGCGAGTCATCCGCCTGCCGCGCGAACTCGGCGAAAGCGAGTATTCCTTCGTCTTCCTGTCGTCGATCCTGCACGAGTTCGTGCATGAACTGTTCGCCGGCA…
EU433162	TTCATGCCATAGTCAAGGAGCAGTATGGCCTGCTGAACGACGAAGTACTGCCGCAGCTTGCTGCCGAGGGCATCCGCTTCCTCAAGCGGGCAGACTGGAACGCCGAACAGCGCGACTGGATCAGGGACTTCTTCTTCCGCGAGGTGATGCCGGTCATCACGCCGATCGGTCTCGACCCATCGCACCCCTTCCCGCGCGTGCTCAACAAGAGTCTCAATTTTGCCGTCGAACTCGAAGGGCGCGATGCCTTCGGGCGCAGCTCCGGCGCAGCGATCGTGCAGGCGCCGCGCGTCCTGCCGCGAGTCATCCGCCTGCCGCGCGAACTCGGCGAAAGCGAGTATTCCTTCGTCTTCCTGTCGTCGATCCTGCACGAGTTCGTGCATGAACTGTTCGCCGGCA…
EU433168	TTCATGCCATAGTCAAGGAGCAGTATGGCCTGCTGAACGACGAAGTACTGCCGCAGCTTGCTGCCGAGGGCATCCGCTTCCTCAAGCGGGCAGACTGGAACGCCGAACAGCGCGACTGGATCAGGGACTTCTTCTTCCGCGAGGTGATGCCGGTCATCACGCCGATCGGTCTCGACCCATCGCACCCCTTCCCGCGCGTGCTCAACAAGAGTCTCAATTTTGCCGTCGAACTCGAAGGGCGCGATGCCTTCGGGCGCAGCTCCGGCGCAGCGATCGTGCAGGCGCCGCGCGTCCTGCCGCGAGTCATCCGCCTGCCGCGCGAACTCGGCGAAAGCGAGTATTCCTTCGTCTTCCTGTCGTCGATCCTGCACGAGTTCGTGCATGAACTGTTCGCCGGCA…
EU433179	TTCATGCCATAGTCAAGGAGCAGTATGGCCTGCTGAACGACGAAGTACTGCCGCAGCTTGCTGCCGAGGGCATCCGCTTCCTCAAGCGGGCAGACTGGAACGCCGAACAGCGCGACTGGATCAGGGACTTCTTCTTCCGCGAGGTGATGCCGGTCATCACGCCGATCGGTCTCGACCCATCGCACCCCTTCCCGCGCGTGCTCAACAAGAGTCTCAATTTTGCCGTCGAACTCGAAGGGCGCGATGCCTTCGGGCGCAGCTCCGGCGCAGCGATCGTGCAGGCGCCGCGCGTCCTGCCGCGAGTCATCCGCCTGCCGCGCGAACTCGGCGAAAGCGAGTATTCCTTCGTCTTCCTGTCGTCGATCCTGCACGAGTTCGTGCATGAACTGTTCGCCGGCA…
EU433185	TTCATGCCATAGTCAAGGAGCAGTATGGCCTGCTGAACGACGAAGTACTGCCGCAGCTTGCTGCCGAGGGCATCCGCTTCCTCAAGCGGGCAGACTGGAACGCCGAACAGCGCGACTGGATCAGGGACTTCTTCTTCCGCGAGGTGATGCCGGTCATCACGCCGATCGGTCTCGACCCATCGCACCCCTTCCCGCGCGTGCTCAACAAGAGTCTCAATTTTGCCGTCGAACTCGAAGGGCGCGATGCCTTCGGGCGCAGCTCCGGCGCAGCGATCGTGCAGGCGCCGCGCGTCCTGCCGCGAGTCATCCGCCTGCCGCGCGAACTCGGCGAAAGCGAGTATTCCTTCGTCTTCCTGTCGTCGATCCTGCACGAGTTCGTGCATGAACTGTTCGCCGGCA…
EU433186	TTCATGCCATAGTCAAGGAGCAGTATGGCCTGCTGGACGACGAAGTACTGCCGCAGCTTGCTGCCGAGGGCATCCGCTTCCTCAAGCGGGCAGACTGGAACGCCGAACAGCGCGACTGGATCAGGGACTTCTTCTTCCGCGAGGTGATGCCGGTCATCACGCCGATCGGTCTCGACCCATCGCACCCCTTCCCGCGCGTGCTCAACAAGAGTCTCAATTTTGCCGTCGAACTCGAAGGGCGCGATGCCTTCGGGCGCAGCTCCGGCGCAGCGATCGTGCAGGCGCCGCGCGTCCTGCCGCGAGTCATCCGCCTGCCGCGCGAACTCGGCGAAAGCGAGTATTCCTTCGTCTTCCTGTCGTCGATCCTGCACGAGTTCGTGCATGAACTGTTCGCCGGCA…
EU433203	TTCATGCCATAGTCAAGGAGCAGTATGGCCTGCTGAACGACGAAGTACTGCCGCAGCTTGCTGCCGAGGGCATCCGCTTCCTCAAGCGGGCAGACTGGAACGCCGAACAGCGCGACTGGATCAGGGACTTCTTCTTCCGCGAGGTGATGCCGGTCATCACGCCGATCGGTCTCGACCCATCGCACCCCTTCCCGCGCGTGCTCAACAAGAGTCTCAATTTTGCCGTCGAACTCGAAGGGCGCGATGCCTTCGGGCGCAGCTCCGGCGCAGCGATCGTGCAGGCGCCGCGCGTCCTGCCGCGAGTCATCCGCCTGCCGCGCGAACTCGGCGAAAGCGAGTATTCCTTCGTCTTCCTGTCGTCGATCCTGCACGAGTTCGTGCATGAACTGTTCGCCGGCA…
EU433206	TTCATGCCATAGTCAAGGAGCAGTATGGCCTGCTGAACGACGAAGTACTGCCGCAGCTTGCTGCCGAGGGCATCCGCTTCCTCAAGCGGGCAGACTGGAACGCCGAACAGCGCGACTGGATCAGGGACTTCTTCTTCCGCGAGGTGATGCCGGTCATCACGCCGATCGGTCTCGACCCATCGCACCCCTTCCCGCGCGTGCTCAACAAGAGTCTCAATTTTGCCGTCGAACTCGAAGGGCGCGATGCCTTCGGGCGCAGCTCCGGCGCAGCGATCGTGCAGGCGCCGCGCGTCCTGCCGCGAGTCATCCGCCTGCCGCGCGAACTCGGCGAAAGCGAGTATTCCTTCGTCTTCCTGTCGTCGATCCTGCACGAGTTCGTGCATGAACTGTTCGCCGGCA…
EU433211	TTCATGCCATAGTCAAGGAGCAGTATGGCCTGCTGAACGACGAAGTACTGCCGCAGCTTGCTGCCGAGGGCATCCGCTTCCTCAAGCGGGCAGACTGGAACGCCGAACAGCGCGACTGGATCAGGGACTTCTTCTTCCGCGAGGTGATGCCGGTCATCACGCCGATCGGTCTCGACCCATCGCACCCCTTCCCGCGCGTGCTCAACAAGAGTCTCAATTTTGCCGTCGAACTCGAAGGGCGCGATGCCTTCGGGCGCAGCTCCGGCGCAGCGATCGTGCAGGCGCCGCGCGTCCTGCCGCGAGTCATCCGCCTGCCGCGCGAACTCGGCGAAAGCGAGTATTCCTTCGTCTTCCTGTCGTCGATCCTGCACGAGTTCGTGCATGAACTGTTCGCCGGCA…
EU433218	TTCATGCCATAGTCAAGGAGCAGTATGGCCTGCTGAACGACGAAGTACTGCCGCAGCTTGCTGCCGAGGGCATCCGCTTCCTCAAGCGGGCAGACTGGAACGCCGAACAGCGCGACTGGATCAGGGACTTCTTCTTCCGCGAGGTGATGCCGGTCATCACGCCGATCGGTCTCGACCCATCGCACCCCTTCCCGCGCGTGCTCAACAAGAGTCTCAATTTTGCCGTCGAACTCGAAGGGCGCGATGCCTTCGGGCGCAGCTCCGGCGCAGCGATCGTGCAGGCGCCGCGCGTCCTGCCGCGAGTCATCCGCCTGCCGCGCGAACTCGGCGAAAGCGAGTATTCCTTCGTCTTCCTGTCGTCGATCCTGCACGAGTTCGTGCATGAACTGTTCGCCGGCA…
EU433222	TTCATGCCATAGTCAAGGAGCAGTATGGCCTGCTGAACGACGAAGTACTGCCGCAGCTTGCTGCCGAGGGCATCCGCTTCCTCAAGCGGGCAGACTGGAACGCCGAACAGCGCGACTGGATCAGGGACTTCTTCTTCCGCGAGGTGATGCCGGTCATCACGCCGATCGGTCTCGACCCATCGCACCCCTTCCCGCGCGTGCTCAACAAGAGTCTCAATTTTGCCGTCGAACTCGAAGGGCGCGATGCCTTCGGGCGCAGCTCCGGCGCAGCGATCGTGCAGGCGCCGCGCGTCCTGCCGCGAGTCATCCGCCTGCCGCGCGAACTCGGCGAAAGCGAGTATTCCTTCGTCTTCCTGTCGTCGATCCTGCACGAGTTCGTGCATGAACTGTTCGCCGGCA…
EU433223	TTCATGCCATAGTCAAGGAGCAGTATGGCCTGCTGAACGACGAAGTACTGCCGCAGCTTGCTGCCGAGGGCATCCGCTTCCTCAAGCGGGCAGACTGGAACGCCGAACAGCGCGACTAGATCAGGGACTTCTTCTTCCGCGAGGTGATGCCAGTCATCACGCCGATCGGTCTCGACCCATCGCACCCCTTCCCGCGCGTGCTCAACAAGAGTCTCAATTTTGCCGTCGAACTCGAAGGGCGCGATGCCTTCGGGCGCAGCTCCGGCGCAGCGATCGTGCAGGCGCCGCGCGTCCTGCCGCGAGTCATCCGCCTGCCGCGCGAACTCGGCGAAAGCGAGTATTCCTTCGTCTTCCTGTCGTCGATCCTGCACGAGTTCGTGCATGAACTGTTCGCCGGCA…
EU433225	TTCATGCCATAGTCAAGGAGCAGTATGGCCTGCTGAACGACGAAGTACTGCCGCAGCTTGCTGCCGAGGGCATCCGCTTCCTCAAGCGGGCAGACTGGAACGCCGAACAGCGCGACTGGATCAGGGACTTCTTCTTCCGCGAGGTGATGCCGGTCATCACGCCGATCGGTCTCGACCCATCGCACCCCTTCCCGCGCGTGCTCAACAAGAGTCTCAATTTTGCCGTCGAACTCGAAGGGCGCGATGCCTTCGGGCGCAGCTCCGGCGCAGCGATCGTGCAGGCGCCGCGCGTCCTGCCGCGAGTCATCCGCCTGCCGCGCGAACTCGGCGAAAGCGAGTATTCCTTCGTCTTCCTGTCGTCGATCCTGCACGAGTTCGTGCATGAACTGTTCGCCGGCA…
EU433231	TTCATGCCATAGTCAAGGAGCAGTATGGCCTGCTGAACGACGAAGTACTGCCGCAGCTTGCTGCCGAGGGCATCCGCTTCCTCAAGCGGGCAGACTGGAACGCCGAACAGCGCGACTGGATCAGGGACTTCTTCTTCCGCGAGGTGATGCCGGTCATCACGCCGATCGGTCTCGACCCATCGCACCCCTTCCCGCGCGTGCTCAACAAGAGTCTCAATTTTGCCGTCGAACTCGAAGGGCGCGATGCCTTCGGGCGCAGCTCCGGCGCAGCGATCGTGCAGGCGCCGCGCGTCCTGCCGCGAGTCATCCGCCTGCCGCGCGAACTCGGCGAAAGCGAGTATTCCTTCGTCTTCCTGTCGTCGATCCTGCACGAGTTCGTGCATGAACTGTTCGCCGGCA…
EU433236	TTCATGCCATAGTCAAGGAGCAGTATGGCCTGCTGAACGACGAAGTACTGCCGCAGCTTGCTGCCGAGGGCATCCGCTTCCTCAAGCGGGCAGACTGGAACGCCGAACAGCGTGACTGGATCAGGGACTTCTTCTTCCGCGAGGTGATGCCGGTCATCACGCCGATCGGTCTCGACCCATCGCACCCCTTCCCGCGCGTGCTCAACAAGAGTCTCAATTTTGCCGTCGAACTCGAAGGGCGCGATGCCTTCGGGCGCAGCTCCGGCGCAGCGATCGTGCAGGCGCCGCGCGTCCTGCCGCGAGTCATCCGCCTGCCGCGCGAACTCGGCGAAAGCGAGTATTCCTTCGTCTTCCTGTCGTCGATCCTGCACGAGTTCGTGCATGAACTGTTCGCCGGCA…
EU433239	TTCATGCCATAGTCAAGGAGCAGTATGGCCTGCTGAACGACGAAGTACTGCCGCAGCTTGCTGCCGAGGGCATCCGCTTCCTCAAGCGGGCAGACTGGAACGCCGAACAGCGCGACTGGATCAGGGACTTCTTCTTCCGCGAGGTGATGCCGGTCATCACGCCGATCGGTCTCGACCCATCGCACCCCTTCCCGCGCGTGCTCAACAAGAGTCTCAATTTTGCCGTCGAACTCGAAGGGCGCGATGCCTTCGGGCGCAGCTCCGGCGCAGCGATCGTGCAGGCGCCGCGCGTCCTGCCGCGAGTCATCCGCCTGCCGCGCGAACTCGGCGAAAGCGAGTATTCCTTCGTCTTCCTGTCGTCGATCCTGCACGAGTTCGTGCATGAACTGTTCGCCGGCA…
EU433242	TTCATGCCATAGTCAAGGAGCAGTATGACCTGCTGAACGACGAAGTACTGCCGCAGCTTGCTGCCGAGGGCATCCGCTTCCTCAAGCGGGCAGACTGGAACGCCGAACAGCGCGACTGGATCAGGGACTTCTTCTTCCGCGAGGTGATGCCGGTCATCACGCCGATCGGTCTCGACCCATCGCACCCCTTCCCGCGCGTGCTCAACAAGAGTCTCAATTTTGCCGTCGAACTCGAAGGGCGCGATGCCTTCGGGCGCAGCTCCGGCGCAGCGATCGTGCAGGCGCCGCGCGTCCTGCCGCGAGTCATCCGCCTGCCGCGCGGACTCGGCGAAAGCGAGTATTCCTTCGTCTTCCTGTCGTCGATCCTGCACGAGTTCGTGCATGAACTGTTCGCCGGCA…
EU433243	TTCATGCCATAGTCAAGGAGCAGTATGGCCTGCTGAACGACGAAGTACTGCCGCAGCTTGCTGCCGAGGGCATCCGCTTCCTCAAGCGGGCAGACTGGAACGCCGAACAGCGCGACTGGATCAGGGACTTCTTCTTCCGCGAGGTGATGCCGGTCATCACGCCGATCGGTCTCGACCCATCGCACCCCTTCCCGCGCGTGCTCAACAAGAGTCTCAATTTTGCCGTCGAACTCGAAGGGCGCGATGCCTTCGGGCGCAGCTCCGGCGCAGCGATCGTGCAGGCGCCGCGCGTCCTGCCGCGAGTCATCCGCCTGCCGCGCGAACTCGGCGAAAGCGAGTATTCCTTCGTCTTCCTGTCGTCGATCCTGCACGAGTTCGTGCATGAACTGTTCGCCGGCA…
EU433244	TTCATGCCATAGTCAAGGAGCAGTATGGCCTGCTGAACGACGAAGTACTGCCGCAGCTTGCTGCCGAGGGCATCCGCTTCCTCAAGCGGGCAGACTGGAACGCCGAACAGCGCGACTGGATCAGGGACTTCTTCTTCCGCGAGGTGATGCCGGTCATCACGCCGATCGGTCTCGACCCATCGCACCCCTTCCCGCGCGTGCTCAACAAGAGTCTCAATTTTGCCGTCGAACTCGAAGGGCGCGATGCCTTCGGGCGCAGCTCCGGCGCAGCGATCGTGCAGGCGCCGCGCGTCCTGCCGCGAGTCATCCGCCTGCCGCGCGAACTCGGCGAAAGCGAGTATTCCTTCGTCTTCCTGTCGTCGATCCTGCACGAGTTCGTGCATGAACTGTTCGCCGGCA…
EU433252	TTCATGCCATAGTCAAGGAGCAGTATGGCCTGCTGAACGACGAAGTACTGCCGCAGCTTGCTGCCGAGGGCATCCGCTTCCTCAAGCGGGCAGACTGGAACGCCGAACAGCGCGACTGGATCAGGGACTTCTTCTTCCGCGAGGTGATGCCGGTCATCACGCCGATCGGTCTCGACCCATCGCACCCCTTCCCGCGCGTGCTCAACAAGAGTCTCAATTTTGCCGTCGAACTCGAAGGGCGCGATGCCTTCGGGCGCAGCTCCGGCGCAGCGATCGTGCAGGCGCCGCGCGTCCTGCCGCGAGTCATCCGCCTGCCGCGCGAACTCGGCGAAAGCGAGTATTCCTTCGTCTTCCTGTCGTCGATCCTGCACGAGTTCGTGCATGAACTGTTCGCCGGCA…
EU433253	TTCATGCCATAGTCAAGGAGCAGTATGGCCTGCTGAACGACGAAGTACTGCCGCAGCTTGCTGCCGAGGGCATCCGCTTCCTCAAGCGGGCAGACTGGAACGCCGAACAGCGCGACTGGATCAGGGACTTCTTCTTCCGCGAGGTGATGCCGGTCATCACGCCGATCGGTCTCGACCCATCGCACCCCTTCCCGCGCGTGCTCAACAAGAGTCTCAATTTTGCCGTCGAACTCGAAGGGCGCGATGCCTTCGGGCGCAGCTCCGGCGCAGCGATCGTGCAGGCGCCGCGCGTCCTGCCGCGAGTCATCCGCCTGCCGCGCGAACTCGGCGAAAGCGAGTATTCCTTCGTCTTCCTGTCGTCGATCCTGCACGAGTTCGTGCATGAACTGTTCGCCGGCA…
EU433254	TTCATGCCATAGTCAAGGAGCAGTATGGCCTGCTGAACGACGAAGTACTGCCGCAGCTTGCTGCCGAGGGCATCCGCTTCCTCAAGCGGGCAGACTGGAACGCCGAACAGCGCGACTGGATCAGGGACTTCTTCTTCCGCGAGGTGATGCCGGTCATCACGCCGATCGGTCTCGACCCATCGCACCCCTTCCCGCGCGTGCTCAACAAGAGTCTCAATTTTGCCGTCGAACTCGAAGGGCGCGATGCCTTCGGGCGCAGCTCCGGCGCAGCGATCGTGCAGGCGCCGCGCGTCCTGCCGCGAGTCATCCGCCTGCCGCGCGAACTCGGCGAAAGCGAGTATTCCTTCGTCTTCCTGTCGTCGATCCTGCACGAGTTCGTGCATGAACTGTTCGCCGGCA…
EU433257	TTCATGCCATAGTCAAGGAGCAGTATGGCCTGCTGAACGACGAAGTACTGCCGCAGCTTGCTGCCGAGGGCATCCGCTTCCTCAAGCGGGCAGACTGGAACGCCGAACAGCGCGACTGGATCAGGGACTTCTTCTTCCGCGAGGCGATGCCGGTCATCACGCCGATCGGTCTCGACCCATCGCACCCCTTCCCGCGCGTGCTCAACAAGAGTCTCAATTTTGCCGTCGAACTCGAAGGGCGCGATGCCTTCGGGCGCAGCTCCGGCGCAGCGATCGTGCAGGCGCCGCGCGTCCTGCCGCGAGTCATCCGCCTGCCGCGCGAACTCGGCGAAAGCGAGTATTCCTTCGTCTTCCTGTCGTCGATCCTGCACGAGTTCGTGCATGAACTGTTCGCCGGCA…
EU433258	TTCATGCCATAGTCAAGGAGCAGTATGGCCTGCTGAACGACGAAGTACTGCCGCAGCTTGCTGCCGAGGGCATCCGCTTCCTCAAGCGGGCAGACTGGAACGCCGAACAGCGCGACTGGATCAGGGACTTCTTCTTCCGCGAGGTGATGCCGGTCATCACGCCGATCGGTCTCGACCCATCGCACCCCTTCCCGCGCGTGCTCAACAAGAGTCTCAATTTTGCCGTCGAACTCGAAGGGCGCGATGCCTTCGGGCGCAGCTCCGGCGCAGCGATCGTGCAGGCGCCGCGCGTCCTGCCGCGAGTCATCCGCCTGCCGCGCGAACTCGGCGAAAGCGAGTATTCCTTCGTCTTCCTGTCGTCGATCCTGCACGAGTTCGTGCATGAACTGTTCGCCGGCA…
EU433259	TTCATGCCATAGTCAAGGAGCAGTATGGCCTGCTGAACGACGAAGTACTGCCGCAGCTTGCTGCCGAGGGCATCCGCTTCCTCAAGCGGGCAGACTGGAACGCCGAACAGCGCGACTGGATCAGGGACTTCTTCTTCCGCGAGGTGATGCCGGTCATCACGCCGATCGGTCTCGACCCATCGCACCCCTTCCCGCGCGTGCTCAACAAGAGTCTCAATTTTGCCGTCGAACTCGAAGGGCGCGATGCCTTCGGGCGCAGCTCCGGCGCAGCGATCGTGCAGGCGCCGCGCGTCCTGCCGCGAGTCATCCGCCTGCCGCGCGAACTCGGCGAAAGCGAGTATTCCTTCGTCTTCCTGTCGTCGATCCTGCACGAGTTCGTGCATGAACTGTTCGCCGGCA…
EU433260	TTCATGCCATAGTCAAGGAGCAGTATGGCCTGCTGAACGACGAAGTACTGCCGCAGCTTGCTGCCGAGGGCATCCGCTTCCTCAAGCGGGCAGACTGGAACGCCGAACAGCGCGACTGGATCAGGGACTTCTTCTTCCGCGAGGTGATGCCGGTCATCACGCCGATCGGTCTCGACCCATCGCACCCCTTCCCGCGCGTGCTCAACAAGAGTCTCAATTTTGCCGTCGAACTCGAAGGGCGCGATGCCTTCGGGCGCAGCTCCGGCGCAGCGATCGTGCAGGCGCCGCGCGTCCTGCCGCGAGTCATCCGCCTGCCGCGCGAACTCGGCGAAAGCGAGTATTCCTTCGTCTTCCTGTCGTCGATCCTGCACGAGTTCGTGCATGAACTGTTCGCCGGCA…
EU433263	TTCATGCCATAGTCAAGGAGCAGTATGGCCTGCTGAACGACGAAGTACTGCCGCAGCTTGCTGCCGAGGGCATCCGCTTCCTCAAGCGGGCAGACTGGAACGCCGAACAGCGCGACTGGATCAGGGACTTCTTCTTCCGCGAGGTGATGCCGGTCATCACGCCGATCGGTCTCGACCCATCGCACCCCTTCCCGCGCGTGCTCAACAAGAGTCTCAATTTTGCCGTCGAACTCGAAGGGCGCGATGCCTTCAGGCGCAGCTCCGGCGCAGCGATCGTGCAGGCGCCGCGCGTCCTGCCGCGAGTCATCCGCCTGCCGCGCGAACTCGGCGAAAGCGAGTATTCCTTCGTCTTCCTGTCGTCGATCCTGCACGAGTTCGTGCATGAACTGTTCGCCGGCA…
EU433264	TTCATGCCATAGTCAAGGAGCAGTATGGCCTGCTGTACGACGAAGTACTGCCGCAGCTTGCTGCCGAGGGCATCCGCTTCCTCAAGCGGGCAGACTGGAACGCCGAACAGCGCGACTGGATCAGGGACTTCTTCTTCCGCGAGGTGATGCCGGTCATCACGCCGATCGGTCTCGACCCATCGCACCCCTTCCCGCGCGTGCTCAACAAGAGTCTCAATTTTGCCGTCGAACTCGAAGGGCGCGATGCCTTCGGGCGCAGCTCCGGCGCAGCGATCGTGCAGGCGCCGCGCGTCCTGCCGCGAGTCATCCGCCTGCCGCGCGAACTCGGCGAAAGCGAGTATTCCTTCGTCTTCCTGTCGTCGATCCTGCACGAGTTCGTGCATGAACTGTTCGCCGGCA…
EU433267	TTCATGCCATAGTCAAGGAGCAGTATGGCCTGCTGAACGACGAAGTACTGCCGCAGCTTGCTGCCGAGGGCATCCGCTTCCTCAAGCGGGCAGACTGGAACGCCGAACAGCGCGACTGGATCAGGGACTTCTTCTTCCGCGAGGTGATGCCGGTCATCACGCCGATCGGTCTCGACCCATCGCACCCCTTCCCGCGCGTGCTCAACAAGAGTCTCAATTTTGCCGTCGAACTCGAAGGGCGCGATGCCTTCGGGCGCAGCTCCGGCGCAGCGATCGTGCAGGCGCCGCGCGTCCTGCCGCGAGTCATCCGCCTGCCGCGCGAACTCGGCGAAAGCGAGTATTCCTTCGTCTTCCTGTCGTCGATCCTGCACGAGTTCGTGCATGAACTGTTCGCCGGCA…
EU433271	TTCATGCCATAGTCAAGGAGCAGTATGGCCTGCTGAACGACGAAGTACTGCCGCAGCTTGCTGCCGAGGGCATCCGCTTCCTCAAGCGGGCAGACTGGAACGCCGAACAGCGCGACTGGATCAGGGACTTCTTCTTCCGCGAGGTGATGCCGGTCATCACGCCGATCGGTCTCGACCCATCGCACCCCTTCCCGCGCGTGCTCAACAAGAGTCTCAATTTTGCCGTCGAACTCGAAGGGCGCGATGCCTTCGGGCGCAGCTCCGGCGCAGCGATCGTGCAGGCGCCGCGCGTCCTGCCGCGAGTCATCCGCCTGCCGCGCGAACTCGGCGAAAGCGAGTATTCCTTCGTCTTCCTGTCGTCGATCCTGCACGAGTTCGTGCATGAACTGTTCGCCGGCA…
EU433273	TTCATGCCATAGTCAAGGAGCAGTATGGCCTGCTGAACGACGAAGTACTGCCGCAGCTTGCTGCCGAGGGCATCCGCTTCCTCAAGCGGGCAGACTGGAACGCCGAACAGCGCGACTGGATCAGGGACTTCTTCTTCCGCGAGGTGATGCCGGTCATCACGCCGATCGGTCTCGACCCATCGCACCCCTTCCCGCGCGTGCTCAACAAGAGTCTCAATTTTGCCGTCGAACTCGAAGGGCGCGATGCCTTCGGGCGCAGCTCCGGCGCAGCGATCGTGCAGGCGCCGCGCGTCCTGCCGCGAGTCATCCGCCTGCCGCGCGAACTCGGCGAAAGCGAGTATTCCTTCGTCTTCCTGTCGTCGATCCTGCACGAGTTCGTGCATGAACTGTTCGCCGGCA…
EU433274	TTCATGCCATAGTCAAGGAGCAGTATGGCCTGCTGAACGACGAAGTACTGCCGCAGCTTGCTGCCGAGGGCATCCGCTTCCTCAAGCGGGCAGACTGGAACGCCGAACAGCGCGACTGGATCAGGGACTTCTTCTTCCGCGAGGTGATGCCGGTCATCACGCCGATCGGTCTCGACCCATCGCACCCCTTCCCGCGCGTGCTCAACAAGAGTCTCAATTTTGCCGTCGAACTCGAAGGGCGCGATGCCTTCGGGCGCAGCTCCGGCGCAGCGATCGTGCAGGCGCCGCGCGTCCTGCCGCGAGTCATCCGCCTGCCGCGCGAACTCGGCGAAAGCGAGTATTCCTTCGTCTTCCTGTCGTCGATCCTGCACGAGTTCGTGCATGAACTGTTCGCCGGCA…
EU433276	TTCATGCCATAGTCAAGGAGCAGTATGGCCTGCTGAACGACGAAGTACTGCCGCAGCTTGCTGCCGAGGGCATCCGCTTCCTCAAGCGGGCAGACTGGAACGCCGAACAGCGCGACTGGATCAGGGACTTCTTCTTCCGCGAGGTGATGCCGGTCATCACGCCGATCGGTCTCGACCCATCGCACCCCTTCCCGCGCGTGCTCAACAAGAGTCTCAATTTTGCCGTCGAACTCGAAGGGCGCGATGCCTTCGGGCGCAGCTCCGGCGCAGCGATCGTGCAGGCGCCGCGCGTCCTGCCGCGAGTCATCCGCCTGCCGCGCGAACTCGGCGAAAGCGAGTATTCCCTCGTCTTCCTGTCGTCGATCCTGCACGAGTTCGTGCATGAACTGTTCGCCGGCA…
EU433277	TTCATGCCATAGTCAAGGAGCAGTATGGCCTGCTGAACGACGAAGTACTGCCGCAGCTTGCTGCCGAGGGCATCCGCTTCCTCAAGCGGGCAGACTGGAACGCCGAACAGCGCGACTGGATCAGGGACTTCTTCTTCCGCGAGGTGATGCCGGTCATCACGCCGATCGGTCTCGACCCATCGCACCCCTTCCCGCGCGTGCTCAACAAGAGTCTCAATTTTGCCGTCGAACTCGAAGGGCGCGATGCCTTCGGGCGCAGCTCCGGCGCAGCGATCGTGCAGGCGCCGCGCGTCCTGCCGCGAGTCATCCGCCTGCCGCGCGAACTCGGCGAAAGCGAGTATTCCTTCGTCTTCCTGTCGTCGATCCTGCACGAGTTCGTGCATGAACTGTTCGCCGGCA…
EU433278	TTCATGCCATAGTCAAGGAGCAGTATGGCCTGCTGAACGACGAAGTACTGCCGCAGCTTGCTGCCGAGGGCATCCGCTTCCTCAAGCGGGCAGACTGGAACGCCGAACAGCGCGACTGGATCAGGGACTTCTTCTTCCGCGAGGTGATGCCGGTCATCACGCCGATCGGTCTCGACCCATCGCACCCCTTCCCGCGCGTGCTCAACAAGAGTCTCAATTTTGCCGTCGAACTCGAAGGGCGCGATGCCTTCGGGCGCAGCTCCGGCGCAGCGATCGTGCAGGCGCCGCGCGTCCTGCCGCGAGTCATCCGCCTGCCGCGCGAACTCGGCGAAAGCGAGTATTCCTTCGTCTTCCTGTCGTCGATCCTGCACGAGTTCGTGCATGAACTGTTCGCCGGCA…
EU433279	TTCATGCCATAGTCAAGGAGCAGTATGGCCTGCTGAACGACGAAGTACTGCCGCAGCTTGCTGCCGAGGGCATCCGCTTCCTCAAGCGGGCAGACTGGAACGCCGAACAGCGCGACTGGATCAGGGACTTCTTCTTCCGCGAGGTGATGCCGGTCATCACGCCGATCGGTCTCGACCCATCGCACCCCTTCCCGCGCGTGCTCAACAAGAGTCTCAATTTTGCCGTCGAACTCGAAGGGCGCGATGCCTTCGGGCGCAGCTCCGGCGCAGCGATCGTGCAGGCGCCGCGCGTCCTGCCGCGAGTCATCCGCCTGCCGCGCGAACTCGGCGAAAGCGAGTATTCCTTCGTCTTCCTGTCGTCGATCCTGCACGAGTTCGTGCATGAACTGTTCGCCGGCA…
EU433284	TTCATGCCATAGTCAAGGAGCAGTATGGCCTGCTGAACGACGAAGTACTGCCGCAGCTTGCTGCCGAGGGCATCCGCTTCCTCAAGCGGGCAGACTGGAACGCCGAACAGCGCGACTGGATCAGGGACTTCTTCTTCCGCGAGGTGATGCCGGTCATCACGCCGATCGGTCTCGACCCATCGCACCCCTTCCCGCGCGTGCTCAACAAGAGTCTCAATTTTGCCGTCGAACTCGAAGGGCGCGATGCCTTCGGGCGCAGCTCCGGCGCAGCGATCGTGCAGGCGCCGCGCGTCCTGCCGCGAGTCATCCGCCTGCCGCGCGAACTCGGCGAAAGCGAGTATTCCTTCGTCTTCCTGTCGTCGATCCTGCACGAGTTCGTGCATGAACTGTTCGCCGGCA…
EU433286	TTCATGCCATAGTCAAGGAGCAGTATGGCCTGCTGAACGACGAAGTACTGCCGCAGCTTGCTGCCGAGGGCATCCGCTTCCTCAAGCGGGCAGACTGGAACGCCGAACAGCGCGACTGGACCAGGGACTTCTTCTTCCGCGAGGTGATGCCGGTCATCACGCCGATCGGTCTCGACCCATCGCACCCCTTCCCGCGCGTGCTCAACAAGAGTCTCAATTTTGCCGTCGAACTCGAAGGGCGCGATGCCTTCGGGCGCAGCTCCGGCGCAGCGATCGTGCAGGCGCCGCGCGTCCTGCCGCGAGTCATCCGCCTGCCGCGCGAACTCGGCGAAAGCGAGTATTCCTTCGTCTTCCTGTCGTCGATCCTGCACGAGTTCGTGCATGAACTGTTCGCCGGCA…
EU433287	TTCATGCCATAGTCAAGGAGCAGTATGGCCTGCTGAACGACGAAGTACTGCCGCAGCTTGCTGCCGAGGGCATCCGCTTCCTCAAGCGGGCAGACTGGAACGCCGAACAGCGCGACTGGATCAGGGACTTCTTCTTCCGCGAGGTGATGCCGGTCATCACGCCGATCGGTCTCGACCCATCGCACCCCTTCCCGCGCGTGCTCAACAAGAGTCTCAATTTTGCCGTCGAACTCGAAGGGCGCGATGCCTTCGGGCGCAGCTCCGGCGCAGCGATCGTGCAGGCGCCGCGCGTCCTGCCGCGAGTCATCCGCCTGCCGCGCGAACTCGGCGAAAGCGAGTATTCCTTCGTCTTCCTGTCGTCGATCCTGCACGAGTTCGTGCATGAACTGTTCGCCGGCA…
EU433290	TTCATGCCATAGTCAAGGAGCAGTATGGCCTGCTGAACGACGAAGTACTGCCGCAGCTTGCTGCCGAGGGCATCCGCTTCCTCAAGCGGGCAGACTGGAACGCCGAACAGCGCGACTGGATCAGGGACTTCTTCTTCCGCGAGGTGATGCCGGTCATCACGCCGATCGGTCTCGACCCATCGCACCCCTTCCCGCGCGTGCTCAACAAGAGTCTCAATTTTGCCGTCGAACTCGAAGGGCGCGATGCCTTCGGGCGCAGCTCCGGCGCAGCGATCGTGCAGGCGCCGCGCGTCCTGCCGCGAGTCATCCGCCTGCCGCGCGAACTCGGCGAAAGCGAGTATTCCTTCGTCTTCCTGTCGTCGATCCTGCACGAGTTCGTGCATGAACTGTTCGCCGGCA…
EU432611	CCCATGCCATCGTCAAGGAGCAGTATGGTCTGCTCAACGACGAGATCCTGCCGCAACTTGCCGCTGAAGGCATTCGCTTCCTCAAACGTGCTGACTGGAATGCCGAGCAACGCGAATGGATCGGCGAGTTCTTCTTCCGCGAAGTGATGCCGGTGATCACCCCGATCGGTCTCGACCCATCGCATCCTTTCCCGCGCGTACTCAACAAAAGCCTCAATTTTGCCGTCGAACTCGAAGGCCGCGATGCCTTCGGTCGCAGTTCCGGTGCGGCCATCGTACAGGCGCCGCGAGTCCTGCCGCGCGTGATCCGGCTGCCGCGCGAACTCGGCGAAGCGGAGTACTCCTTCGTTTTCCTGTCGTCGATCCTGCACGAGTTCGTCCACGGGTTGTTCGCCGGAA…
EU432615	CCCATGCCATCGTCAAGGAGCAGTATGGTCTGCTCAACGACGAGATCCTGCCGCAACTTGCCGCTGAAGGCATTCGCTTCCTCAAACGTGCTGACTGGAATGCCGAGCAACGCGAATGGATCGGCGAGTTCTTCTTCCGCGAAGTGATGCCGGTGATCACCCCGATCGGTCTCGACCCATCGCATCCTTTCCCGCGCGTACTCAACAAAAGCCTCAATTTTGCCGTCGAACTCGAAGGCCGCGATGCCTTCGGTCGCAGTTCCGGTGCGGCCATCGTACAGGCGCCGCGAGTCCTGCCGCGCGTGATCCGGCTGCCGCGCGAACTCGGCGAAGCGGAGTACTCCTTCGTTTTCCTGTCGTCGATCCTGCACAAGTTCGTCCACGAGTTGTTCGCCGGAA…
EU432712	CTCATGCCATCGTCAAGGAGCAGTATAGTCTGCTCAACGACGAGATCCTGCCGCAACTTGCCGCTGAAGGCATTCGCTTCCTCAAACGTGCTGACTGGAATGCCGAGCAACGCGAATGGATCGGCGAGTTCTTCTTCCGCGAAATGATGCCGGTGATCACCCCGATCGGTCTCGACCCATCGCATCCTTTCCCGCGCGTACTCAACAAAAGCCTCAATTTTGCCGTCGAACTCGAAGGCCGCGATGCCTTCGGTCGCAGTTCCGGTGCGGCCATCGTGCAGACGCCACAAGTCCTGCCGCGCGTGATCCAGCTGCCGCGCGAACTCGGCGAAGCGGAGTACTCCTTCGTTTTCCTGTCGTCGATCCTGCACGAGTTCGTCCACGAGTTGTTCGCCGGAA…
EU432713	CCCATGCCATCGTCAAGGAGCAGTATGGTCTGCTCAACGACGAGATCCTGCCGCAACTTGCCGCTGAAGGCATTCGCTTCCTCAAACGTGCTGACTGGAATGCCGAGCAACGCGAATGGATCGGCGAGTTCTTCTTCCGCGAAGTGATGCCGGTGATCACCCCGATCGGTCTCGACCCATCGCATCCTTTCCCGCGCGTACTCAACAAAAGCCTCAATTTTGCCGTCGAACTCGAAGGCCGCGATGCCTTCGGTCGCAGTTCCGGTGCGGCCATCGTACAGGCGCCGCGAGTCCTGCCGCGCGTGATCCGGCTGCCGCGCGAACTCGGCGAAGCGGAGTACTCCTTCGTTTTCCTGTCGTCGATCCTGCACGAGTTCGTCCACGAGTTGTTCGCCGGAA…
EU432714	CCCATGCCATCGTCAAGGAGCAGTATGGTCTGCTCAACGACGAGATCCTGCCGCAACTTGCCGCTGAAGGCATTCGCTTCCTCAAACGTGCTGACTGGAATGCCGAGCAACGCGAATGGATCGGCGAGTTCTTCTTCCGCGAAGTGATGCCGGTGATCACCCCGATCGGTCTCGACCCATCGCATCCTTTCCCGCGCGTACTCAACAAAAGCCTCAATTTTGCCGTCGAACTCGAAGGCCGCGATGCCTTCGGTCGCAGTTCCGGTGCGGCCATCGTACAGGCGCCGCGAGTCCTGCCGCGCGTGATCCGGCTGCCGCGCGAACTCGGCGAAGCGGAGTACTCCTTCGTTTTCCTGTCGTCGATCCTGCACGAGTTCGTCCACGAGTTGTTCGCCGGAA…
EU432717	CCCATGCCATCGTCAAGGAGCAGTATGGTCTGCTCAACGACGAGATCCTGCCGCAACTTGCCGCTGAAGGCATTCGCTTCCTCAAACGTGCTGACTGGAATGCCGAGCAACGCGAATGGATCGGCGAGTTCTTCTTCCGCGAAGTGATGCCGGTGATCACCCCGATCGGTCTCGACCCATCGCATCCTTTCCCGCGCGTACTCAACAAAAGCCTCAATTTTGCCGTCGAACTCGAAGGCCGCGATGCCTTCGGTCGCAGTTCCGGTGCGGCCATCGTGCAGGCGCCGCGAGTCCTGCCGCGCGTGATCCGGCTGCCGCGCGAACTCGGCGAAGCGGAGTACTCCTTCGTTTTCCTGTCGTCGATCCTGCACGAGTTCGTCCACGAGTTGTTCGCCGGAA…
EU432719	CCCATGCCATCGTCAAGGAGCAGTATGGTCTGCTCAACGACGAGATCCTGCCGCAACTTGCCGCTGAAGGCATTCGCTTCCTCAAACGTGCTGACTGGAATGCCGAGCAACGCGAATGGATCGGCGAGTTCTTCTTCCGCGAAGTGATGCCGGTGATCACCCCGATCGGTCTCGACCCATCGCATCCTTTCCCGCGCGTACTCAACAAAAGCCTCAATTTTGCCGTCGAACTCGAAGGCCGCGATGCCTTCGGTCGCAGTTCCGGTGCGGCCATCGTGCAGGCGCCGCGAGTCCTGCCGCGCGTGATCCGGCTGCCGCGCGAACTCGGCGAAGCGGAGTACTCCTTCGTTTTCCTGTCGTCGATCCTGCACGAGTTCGTCCACGAGTTGTTCGCCGGAA…
EU432720	CCCATGCCATCGTCAAGGAGCAGTATGGTCTGCTCAACGACGAGATCCTGCCGCAACTTGCCGCTGAAGGCATTCGCTTCCTCAAACGTGCTGACTGGAATGCCGAGCAACGCGAATGGATCGGCGAGTTCTTCTTCCGCGAAGTGATGCCGGTGATCACCCCGATCGGTCTCGACCCATCGCATCCTTTCCCGCGCGTACTCAACAAAAGCCTCAATTTTGCCGTCGAACTCGAAGGCCGCGATGCCTTCGGTCGCAGTTCCGGTGCGGCCATCGTGCAGGCGCCGCGAGTCCTGCCGCGCGTGATCCGGCTGCCGCGCGAACTCGGCGAAGCGGAGTACTCCTTCGTTTTCCTGTCGTCGATCCTGCACGAGTTCGTCCACGAGTTGTTCGCCGGAA…
EU432721	CCCATGCCATCGTCAAGGAGCAGTATGGTCTGCTCAACGACGAGATCCTGCCGCAACTTGCCGCTGAAGGCATTCGCTTCCTCAAACGTGCTGACTGGAATGCCGAGCAACGCGAATGGATCGGCGAGTTCTTCTTCCGCGAAGTGATGCCGGTGATCACCCCGATCGGTCTCGACCCATCGCATCCTTTCCCGCGCGTACTCAACAAAAGCCTCAATTTTGCCGTCGAACTCGAAGGCCGCGATGCCTTCGGCCGCAGTTCCGGTGCGGCCATCGTGCAGGCGCCGCGAGTCCTGCCGCGCGTGATCCGGCTGCCGCGCGAACTCGGCGAAGCGGAGTACTCCTTCGTTTTCCTGTCGTCGATCCTGCACGAGTTCGTCCACGAGTTGTTCGCCGGAA…
EU432722	CCCATGCCATCGTCAAGGAGCAGTATGGTCTGCTCAACGACGAGATCCTGCCGCAACTTGCCGCTGAAGGCATTCGCTTCCTCAAACGTGCTGACTAGAATGCCGAGCAACGCGAATGGATCGGCGAGTTCTTCTTCCGCGAAGTGATGCCGGTGATCACCCCGATCGGTCTCGACCCATCGCATCCTTTCCCGCGCGTACTCAACAAAAGCCTCAATTTTGCCGTCGAACTCGAAGGCCGCGATGCCTTCGGTCGCAGTTCCGGTGCGGCCATCGTGCAGGCGCCGCGAGTCCTGCCGCGCGTGATCCGGCTGCCGCGCGAACTCGGCGAAGCGGAGTACTCCTTCGTTTTCCTGTCGTCGATCCTGCACGAGTTCGTCCACGAGTTGTTCGCCGGAA…
EU432724	CCCATGCCATCGTCAAGGAGCAGTATGGTCTGCTCAACGACGAGATCCTGCCGCAACTTGCCGCTGAAGGCATTCGCTTCCTCAAACGTGCTGACTGGAATGCCGAGCAACGCGAATGGATCGGCGAGTTCTTCTTCCGCGAAGTGATGCCGGTGATCACCCCGATCGGTCTCGACCCATCGCATCCTTTCCCGCGCGTACTCAACAAAAGCCTCAATTTTGCCGTCGAACTCGAAGGCCGCGATGCCTTCGGTCGCAGTTCCGGTGCGGCCATCGTACAGGCGCCGCGAGTCCTGCCGCGCGTGATCCGGCTGCCGCGCGAACTCGGCGAAGCGGAGTACTCCTTCGTTTTCCTGTCGTCGATCCTGCACGAGTTCGTCCACGAGTTGTTCGCCGGAA…
EU432725	CCTATGCCATCGTCAAGGAGCAGTATGGTCTGCTCAACGACGAGATCCTGCCGCAACTTGCCGCTGAAGGCATTCGCTTCCTCAAACGTGCTGACTGGAATGCCGAGCAACGCGAATGGATCGGCGAGTTCTTCTTCCGCGAAGTGATGCCGGTGATCACCCCGATCGGTCTCGACCCATCGCATCCTTTCCCGCGCGTACTCAACAAAAGCCTCAATTTTGCCGTCGAACTCGAAGGCCGCGATGCCTTCGGTCGCAGTTCCGGTGCGGCCATCGTACAGGCGCCGCGAGTCCTGCCGCGCGTGATCCGGCTGCCGCGCGAACTCGGCGAAGCGGAGTACTCCTTCGTTTTCCTGTCGTCGATCCTGCACGAGTTCGTCCACGAGTTGTTCGCCGGAA…
EU432726	CCCATGCCATCGTCAAGGAGCAGTATGGTCTGCTCAACGACGAGATCCTGCCGCAACTTGCCGCTGAAGGCATTCGCTTCCTCAAACGTGCTGACTGGAATGCCGAGCAACGCGAATGGATCGGCGAGTTCTTCTTCCGCGAAGTGATGCCGGTGATCACCCCGATCGGTCTCGACCCATCGCATCCTTTCCCGCGCGTACTCAACAAAAGCCTCAATTTTGCCGTCGAACTCGAAGGCCGCGATGCCTTCGGTCGCAGTTCCGGTGCGGCCATCGTGCAGGCGCCGCGAGTCCTGCCGCGCGTGATCCGGCTGCCGCGCGAACTCGGCGAAGCGGAGTACTCCTTCGTTTTCCTGTCGTCGATCCTGCACGAGTTCGTCCACGAGTTGTTCGCCGGAA…
EU432727	CCCATGCCATCGTCAAGGAGCAGTATGGTCTGCTCAACGACGAGATCCTGCCGCAACTTGCCGCTGAAGGCATTCGCTTCCTCAAACGTGCTGACTGGAATGCCGAGCAACGCGAATGGATCGGCGAGTTCTTCTTCCGCGAAGTGATGCCGGTGATCACCCCGATCGGTCTCGACCCATCGCATCCTTTCCCGCGCGTACTCAACAAAAGCCTCAATTTTGCCGTCGAACTCGAAGGCCGCGATGCCTTCGGTCGCAGTTCCGGTGCGGCCATCGTGCAGGCGCCGCGAGTCCTGCCGCGCGTGATCCGGCTGCCGCGCGAACTCGGCGAAGCGGAGTACTCCTTCGTTTTCCTGTCGTCGATCCTGCACGAGTTCGTCCACGAGTTGTTCGCCGGAA…
EU432729	CCCATGCCATCGTCAAGGAGCAGTATGGTCTGCTCAACGACGAGATCCTGCCGCAACTTGCCGCTGAAGGCATTCGCTTCCTCAAACGTGCTGACTGGAATGCCGAGCAACGCGAATGGATCGGCGAGTTCTTCTTCCGCGAAGTGATGCCGGTGATCACCCCGATCGGTCTCGACCCATCGCATCCTTTCCCGCGCGTACTCAACAAAAGCCTCAATTTTGCCGTCGAACTCGAAGGCCGCGATGCCTTCGGTCGCAGTTCCGGTGCGGCCATCGTGCAGGCGCCGCGAGTCCTGCCGCGCGTGATCCGGCTGCCGCGCGAACTCGGCGAAGCGGAGTACTCCTTCGTTTTCCTGTCGTCGATCCTGCACGAGTTCGTCCACGAGTTGTTCGCCGGAA…
EU432730	CCCATGCCATCGTCAAGGAGCAGTATGGTCTGCTCAACGACGAGATCCTGCCGCAACTTGCCGCTGAAGGCATTCGCTTCCTCAAACGTGCTGACTGGAATGCCGAGCAACGCGAATGGATCGGCGAGTTCTTCTTCCGCGAAGTGATGCCGGTGATCACCCCGATCGGTCTCGACCCATCGCATCCTTTCCCGCGCGTACTCAACAAAAGCCTCAATTTTGCCGTCGAACTCGAAGGCCGCGATGCCTTCGGTCGCAGTTCCGGTGCGGCCATCGTGCAGGCGCCGCGAGTCCTGCCGCGCGTGATCCGGCTGCCGCGCGAACTCGGCGAAGCGGAGTACTCCTTCGTTTTCCTGTCGTCGATCCTGCACGAGTTCGTCCACGAGTTGTTCGCCGGAA…
EU432732	CCCATGCCATCGTCAAGGAGCAGTATGGTCTGCTCAACGACGAGATCCTGCCGCAACTTGCCGCTGAAGGCATTCGCTTCCTCAAACGTGCTGACTGGAATGCCGAGCAACGCGAATGGATCGGCGAGTTCTTCTTCCGCGAAGTGATGCCGGTGATCACCCCGATCGGTCTCGACCCATCGCATCCTTTCCCGCGCGTACTCAACAAAAGCCTCAATTTTGCCGTCGAACTCGAAGGCCGCGATGCCTTCGGTCGCAGTTCCGGTGCGGCCATCGTGCAGGCGCCGCGAGTCCTGCCGCGCGTGATCCGGCTGCCGCGCGAACTCGGCGAAGCGGAGTACTCCTTCGTTTTCCTGTCGTCGATCCTGCACGAGTTCGTCCACGAGTTGTTCGCCGGAA…
EU432737	CCCATGCCATCGTCAAGGAGCGGTATAGTCTGCTCAACGACGAGATCCTGCCGCAACTTGCCGCTGAAGGCATTCGCTTCCTCAAACGTGCTGACTGGAATGCCGAGCAACGCGAATGGATCGGCGAGTTCTTCTTCCGCGAAGTGATGCCGGTGATCACCCCGATCGGTCTCGACCCATCGCATCCTTTCCCGCGCGTACTCAACAAAAGCCTCAATTTTGCCGTCGAACTCGAAGGCCGCGATGCCTTCGGTCGCAGTTCCGGTGCGGCCATCGTACAGGCGCCGCGAGTCCTGCCGCGCGTGATCCGGCTGCCGCGCGAACTCGGCGAAGCGGAGTACTCCTTCGTTTTCCTGTCGTCGATCCTGCACGAGTTCGTCCACGAGTTGTTCGCCGGAA…
EU432756	CCCATGCCATCGTCAAGGAGCAGTATGGTCTGCTCAACGACGAGATCCTGCCGCAACTTGCCGCTGAAGGCATTCGCTTCCTCAAACGTGCTGACTGGAATGCCGAGCAACGCGAATGGATCGGCGAGTTCTTCTTCCGCGAAGTGATGCCGGTGATCACCCCGATCGGTCTCGACCCATCGCATCCTTTCCCGCGCGTACTCAACAAAAGCCTCAATTTTGCCGTCGAACTCGAAGGCCGCGATGCCTTCGGTCGCAGTTCCGGTGCGGCCATCGTACAGGCGCCGCGAGTCCTGCCGCGCGTGATCCGGCTGCCGCGCGAACTCGGCGAAGCGGAGTACTCCTTCGTTTTCCTGTCGTCGATCCTGCACGAGTTCGTCCACGAGTTGTTCGCCGGAA…
EU432764	CCCATGCCATCGTCAAGGAGCAGTATGGTCTGCTCAACGACGAGATCCTGCCGCAACTTGCCGCTGAAGGCATTCGCTTCCTCAAACGTGCTGACTGGAATGCCGAGCAACGCGAATGGATCGGCGAGTTCTTCTTCCGCGAAGTGATGCCGGTGATCACCCCGATCGGTCTCGACCCATCGCATCCTTTCCCGCGCGTACTCAACAAAAGCCTCAATTTTGCCGTCGAACTCGAAGGCCGCGATGCCTTCGGTCGCAGTTCCGGTGCGGCCATCGTGCAGGCGCCGCGAGTCCTGCCGCGCGTGATCCGGCTGCCGCGCGAACTCGGCGAAGCGGAGTACTCCTTCGTTTTCCTGTCGTCGATCCTGCACGAGTTCGTCCACGAGTTGTTCGCCGGAA…
EU432777	CCCATGCCATCGTCAAGGAGCAGTATGGTCTGCTCAACGACGAGATCCTGCCGCAACTTGCCGCTGAAGGCATTCGCTTCCTCAAACGTGCTGACTGGAATGCCGAGCAACGCGAATGGATCGGCGAGTTCTTCTTCCGCGAAGTGATGCCGGTGATCACCCCGATCGGTCTCGACCCATCGCATCCTTTCCCGCGCGTACTCAACAAAAGCCTCAATTTTGCCGTCGAACTCGAAGGCCGCGATGCCTTCGGTCGCAGTTCCGGTGCGGCCATCGTGCAGGCGCCGCGAGTCCTGCCGCGCGTGATCCGGCTGCCGCGCGAACTCGGCGAAGCGGAGTACTCCTTCGTTTTCCTGTCGTCGATCCTGCACGAGTTCGTCCACGAGTTGTTCGCCGGAA…
EU432858	CTCATGCCATCGTCAAGGAACAGTATGGGCTGCTCAACGACGAGATCCTGCCGCAACTTGTCGCTGAAGGCATTCGCTTCCTCAAGCGTGCCGACTGGAATACCGAGCAACGCGAATGGATCCGGGATTTCTTCTTCCGCGAAGTGATGCCGGTGATCACCCCGATCGGTCTCGACCCCTCGCACCCCTTCCCGCGCGTACTCAACAAGAGTCTCAATTTCGCCGTCGAACTCGAAGGCCGCGATGCCTTTGGTCGCAGTTCCGGTGCGGCCATCGTGCAGGCGCCGCGAGTTCTGCCGCGGGTGATCCGGCTGCCGCGCGAACTCGGCGAAGCCGAGTATTCCCTCGTTTTCCTGTCGTCGATCCTGCATGAGTTCGTCCACGAACTGTTCGCCGGCA…
EU432859	CTCATGCCATCGTCAAGGAACAGTATGGGCTGCTCAACGACGAGATCCTGCCGCAACTTGCCGCTGAAGGCATTCGCTTCCTCAAGCGTGCCGACTGGAATACCGAGCAACGCGAATGGATCCGGGATTTCTTCTTCCGCGAAGTGATGCCGGTGATCACCCCGATCGGTCTCGACCCCTCGCACCCCTTCCCGCGCGTACTCAACAAGAGTCTCAATTTCGCCGTCGAACTCGAAGGCCGCGATGCCTTTGGTCGCAGTTCCGGTGCGGCCATCGTGCAGGCGCCGCGAGTTCTGCCGCGGGTGATCCGGCTGCCGCGCGAACTCGGCGAAGCCGAGTATTCCTTCGTTTTCCTGTCGTCGATCCTGCATGAGTTCGTCCACGAACTGTTCGCCGGCA…
EU432861	CCCATGCCATCGTCAAGGAACAGTATGGACTGCTGAACGACGAGATCCTGCCGCAACTTGCCGCTGAAGGCATTCGCTTCCTCAAGCGTGCCGACTGGAATACCGAGCAACGCGAATGGATCCGGAATTTCTTCTTCCGCGAAGTGATGCCGGTGATCACCCCGATCGGTCTCGACCCCTCGCACCCCTTCCCGCGCGTACTCAACAAGAGTCTCAATTTCGCCGTCGAACTCGAAGGCCGCGATGCCTTTGGTCGCAGTTCCGGTGCGGCCATCGTGCAGGCGCCGCGAGTTCTGCCGCGGGTGATCCGGCTGCCGCGCGAACTCGGCGAAGCCGAGTATTCCTTCGTTTTCCTGTCGTCGATCCTGCATGAGTTCGTCCACGAGCTGTTCGCCGGCA…
EU432865	CTCATGCCATCGTCAAGGAACAGTATGGGCTGCTCAACGACGAGATCCTGCCGCAACTTGCCGCTGAAGGCATTCGCTTCCTCAAGCGTGCCGACTGGAATACCGAGCAACGCGAATGGATCCGGGATTTCTTCTTCCGCGAAGTGATGCCGGTGATCACCCCGATCGGTCTCGACCCCTCGCACCCCTTCCCGCGCGTACTCAACAAGAGTCTCAATTTCGCCGTCGAACTCGAAGGCCGCGATGCCTTTGGTCGCAGTTCCGGTGCGGCCATCGTGCAGGCGCCGCGAGTTCTGCCGCGGGTGATCCGGCTGCCGCGCGAACTCGGCGAAGCCGAGTATTCCTTCGTTTTCCTGTCGTCGATCCTGCATGAGTTCGTCCACGAACTGTTCGCCGGCA…
EU432867	CTCATGCCATCGTCAAGGAACAGTATGGGCTGCTCAACGACGAGATCCTGCCGCAACTTGCCGCTGAAGGCATTCGCTTCCTCAAGCGTGCCGACTGGAATACCGAGCAACGCGAATGGATCCGGGATTTCTTCTTCCGCGAAGTGATGCCGGTGATCACCCCGATCGGTCTCGACCCCTCGCACCCCTTCCCGCGCGTACTCAACAAGAGTCTCAATTTCGCCGTCGAACTCGAAGGCCGCGATGCCTTTGGTCGCAGTTCCGGTGCGGCCATCGTGCAGGCGCCGCGAGTTCTGCCGCGGGTGATCCGGCTGCCGCGCGAACTCGGCGAAGCCGAGTATTCCTTCGTTTTCCTGTCGTCGATCCTGCATGAGTTCGTCCACGAACTGTTCGCCGGCA…
EU432868	CTCATGCCATCGTCAAGGAACAGTATGGGCTGCTCAACGACGAGATCCTGCCGCAACTTGCCGCTGAAGGCATTCGCTTCCTCAAGCGTGCCGACTGGAATACCGAGCAACGCGAATGGATCCGGGATTTCTTCTTCCGCGAAGTGATGCCGGTGATCACCCCGATCGGTCTCGACCCCTCGCACCCCTTCCCGCGCGTACTCAACAAGAGTCTCAATTTCGCCGTCGAACTCGAAGGCCGCGATGCCTTTGGTCGCAGTTCCGGTGTGGCCATCGTGCAGGCGCCGCGAGTTCTGCCGCGGGTGATCCGGCTGCCGCGCGAACTCGGCGAAGCCGAGTATTCCTTCGTTTTCCTGTCGTCGATCCTGCATGAGTTCGTCCACGAACTGTTCGCCGGCA…
EU432870	CTCATGCCATCGTCAAGGAACAGTATGGGCTGCTCAACGACGAGATCCTGCCGCAACTTGCCGCTGAAGGCATTCGCTTCCTCAAGCGTGCCGACTGGAATACCGAGCAACGCGAATGGATCCGGGATTTCTTCTTCCGCGAAGTGATGCCGGTGATCACCCCGATCGGTCTCGACCCCTCGCACCCCTTCCCGCGCGTACTCAACAAGAGTCTCAATTTCGCCGTCGAACTCGAAGGCCGCGATGCCTTTGGTCGCAGTTCCGGTGCGGCCATCGTGCAGGCGCCGCGAGTTCTGCCGCGGGTGATCCGGCTGCCGCGCGAACTCGGCGAAGCCGAGTATTCCTTCGTTTTCCTGTCGTCGATCCTGCATGAGTTCGTCCACGAACTGTTCGCCGGCA…
EU432872	CCCATGCCATCGTCAAGGAACAGTATGGACTGCTGAACGACGAGATCCTGCCGCAACTTGCCGCTGAAGGCATTCGCTTCCTCAAGCGTGCCGACTGGAATACCGAGCAACGCGAATGGATCCGGAATTTCTTCTTCCGCGAAGTGATGCCGGTGATCACCCCGATCGGTCTCGACCCCTCGCACCCCTTCCCGCGCGTACTCAACAAGAGTCTCAATTTCGCCGTCGAACTCGAAGGCCGCGATGCCTTTGGTCGCAGTTCCGGTGCGGCCATCGTGCAGGCGCCGCGAGTTCTGCCGCGGGTGATCCGGCTGCCGCGCGAACTCGGCGAAGCCGAGTATTCCTTCGTTTTCCTGTCGTCGATCCTGCATGAGTTCGTCCACGAGCTGTTCGCCGGCA…
EU432944	CTCATGCCATCGTCAAGGAACAGTATGGGCTGCTCAACGACGAGATCCTGCCGCAACTTGCCGCTGAAGGCATTCGCTTCCTCAAGCGTGCCGACTGGAATACCGAGCAACGCGAATGGATCCGGGAGTTCTTCTTCCGCGAAGTGATGCCGGTGATCACCCCGATCGGTCTCGACCCCTCGCACCCCTTCCCGCGCGTACTCAACAAGAGTCTCAATTTCGCCGTCGAACTCGAAGGCCGCGATGCCTTTGGTCGCAGTTCCGGTGCGGCCATCGTGCAGGCGCCGCGAGTTCTGCCGCGGGTGATCCGGCTGCCGCGCGAACTCGGCGAAGCCGAGTATTCCTTCGTTTTCCTGTCGTCGATCCTGCATGAGTTCGTCCACGAACTGTTCGCCGGCA…
EU432953	CTCATGCCATCGTCAAGGAACAGTATGGGCTGCTCAACGACGAGATCCTGCCGCAACCTGCCGCTGAAGGCATTCGCTTCCTCAAGCGTGCCGACTGGAATACCGAGCAACGCGAATGGATCCGGGAGTTCTTCTTCCGCGAAGTGATGCCGGTGATCACCCCGATCGGTCTCGACCCCTCGCACCCCTTCCCGCGCGTACTCAACAAGAGTCTCAATTTCGCCGTCGAACTCGAAGGCCGCGATGCCTTTGGTCGCAGTTCCGGTGCGGCCATCGTGCAGGCGCCGCGAGTTCTGCCGCGGGTGATCCGGCTGCCGCGCGAACTCGGCGAAGCCGAGTATTCCTTCGTTTTCCTGTCGTCGATCCTGCATGAGTTCGTCCACGAACTGTTCGCCGGCA…
EU432955	CTCATGCCATCGTCAAGGAACAGTATGGGCTGCTCAACGACGAGATCCTGCCGCAACTTGCCGCTGAAGGCATTCGCTTCCTCAAGCGTGCCGACTGGAATACCGAGCAACGCGAATGGATCCGGGAGTTCTTCTTCCGCGAAGTGATGCCGGTGATCACCCCGATCGGTCTCGACCCCTCGCACCCCTTCCCGCGCGTACTCAACAAGAGTCTCAATTTCGCCGTCGAACTCGAAGGCCGCGATGCCTTTGGTCGCAGTTCCGGTGCGGCCATCGTGCAGGCGCCGCGAGTTCTGCCGCGGGTGATCCGGCTGCCGCGCGAACTCGGCGAAGCCGAGTATTCCTTCGTTTTCCTGTCGTCGATCCTGCATGAGTTCGTCCACGAACTGTTCGCCGGCA…
KP738070	TCACCACCGACGGCAAGACGGCACGGGAAGTCTATCGCCTGGTGAGCGACGAGGTGCATGCCATTGTCAAGGAACAGTACGCGCTGCTCAACGATGAAATCCTGCCGCAGCTTGCCGCCGAAGGGATTCGCTTCCTCAAGCGTGGCGACTGGAACGTCGACCAGCGGGAATGGATTCGCGACTTCTTCTTCCGCGAAGTGATGCCGGTGATCACCCCGATCGGGCTCGATCCGTCGCACCCGTTCCCGCGCGTGCTCAACAAGAGTCTCAACTTCGCCGTCGTGCTGGAAGGTCGCGACGCCTTTGGTCGCAGCTCCGGTGCTGCCATCGTCCAGGCGCCGCGCGTGCTGCCGCGCGTGATCAGGCTGCCGCGTGAACTCGGCGAAGCAGAATACTCCT…
KP738082	TCACCACCGACGGCAAGACGGCACGGGAAGTCTATCGCCTGGTGAGCGACGAGGTGCATGCCATTGTCAAGGAACAGTACGCGCTGCTCAACGATGAAATCCTGCCGCAGCTTGCCGCCGAAGGGATTCGCTTCCTCAAGCGTGGCGACTGGAACGTCGACCAGCGGGAATGGATTCGCGACTTCTTCTTCCGCGAAGTGATGCCGGTGATCACCCCGATCGGGCTCGATCCGTCGCACCCGTTCCCGCGCGTGCTCAACAAGAGTCTCAACTTCGCCGTCGAGCTGGAAGGTCGCGACGCCTTTGGTCGCAGCTCCGGTGCTGCCATCGTCCAGGCGCCGCGCGTGCTGCCGCGCGTGATCAGGCTGCCGCGTGAACTCGGCGAAGCTGAATACTCCT…
KP738084	TCACCACCGACGGCAAGACGGCACGGGAAGTCTATCGCCTGGTGAGCGACGAGGTGCATGCCATTGTCAAGGAACAGTACGCGCTGCTCAACGATGAAATCCTGCCGCAGCTTGCCGCCGAAGGGATTCGCTTCCTCAAGCGTGGCGACTGGAACGTCGACCAGCGGGAATGGATTCGCGACTTCTTCTTCCGCGAAGTGATGCCGGTGATCACCCCGATCGGGCTCGATCCGTCGCACCCGTTCCCGCGCGTGCTCAACAAGAGTCTCAACTTCGCCGTCGAGCTGGAAGGTCGCGACGCCTTTGGTCGCAGCTCCGGTGCTGCCATCGTCCAGGCGCCGCGCGTGCTGCCGCGCGTGATCAGGCTGCCGCGTGAACTCAGCGAAGCAGAATACTCCT…
KP738085	TTCACCACCGACGGCAAGACGGCACGGGAAGTCTATCGCCTGGTGAGCGACGAGGTGCATGCCATTGTCAAGGAACAGTACGCGCTGCTCAACGATGAAATCCTGCCGCAGCTTGCCGCCGAAGGGATTCGCTTCCTCAAGCGTGGCGACTGGAACGTCGACCAGCGGGAATGGATTCGCGACTTCTTCTTCCGCGAAGTGATGCCGGTGATCACCCCGATCGGGCTCGATCCGTCGCACCCGTTCCCGCGCGTGCTCAACAAGAGTCTCAACTTCGCCGTCGAGCTGGAAGGTCGCGACGCCTTTGGTCGCAGCTCCGGTGCTGCCATCGTCCAGGCGCCGCGCGTGCTGCCGCGCGTGATCAGGCTGCCGCGTGAACTCGGCGAAGCAGAATACTCC…
KP738087	TCACCACCGACGGCAAGACGGCACGGGAAGTCTATCGCCTGGTGAGCGACGAGGTGCATGCCATTGTCAAGGAACAGTACGCGCTGCTCAACGATGAAATCCTGCCGCAGCTTGCCGCCGAAGGGATTCGCTTCCTCAAGCGTGGCGACTGGAACGTCGACCAGCGGGAATGGATTCGCGACTTCTTCTTCCGCGAAGTGATGCCGGTGATCACCCCGATCGGGCTCGATCCGTCGCACCCGTTCCCGCGCGTGCTCAACAAGAGTCTCAACTTCGCCGTCGAGCTGGAAGGTCGCGACGCCTTTGGTCGCAGCTCCGGTGCTGCCATCGTCCAGGCGCCGCGCGTGCTGCCGCGCGTGATCAGGCTGCCGCGTGAACTCGGCGAAGCAGAATACTCCT…
KP738071	TCACCACCGACGGCAAGACGGCACGGGAAGTCTATCGCCTGGTGAGCGACGAGGTGCATGCCATTGTCAAGGAACAGTACGCGCTGCTCAACGATGAAATCCTGCCGCAGCTTGCCGCCGAAGGGATTCGCTTCCTCAAGCGTGGCGACTGGAACGTCGACCAGCGGGAATGGATTCGCGACTTCTTCTTCCGCGAAGTGATGCCGGTGATCACCCCGATCGGGCTCGATCCGTCGCACCCGTTCCCGCGCGTGCTCAACAAGAGTCTCAACTTCGCCGTCGAGCTGGAAGGTCGCGACGCCTTTGGTCGCAGCTCCGGTGCTGCCATCGTCCAGGCGCCGCGCGTCCTGCCGCGCGTGATCAGGCTGCCGCGCGAACTCGGCGAAGCCGAATACTCCT…
KP738088	TCACCACCGACGGCAAGACGGCACGGGAAGTCTATCGCCTGGTGAGCGACGAGGTGCATGCCATTGTCAAGGAACAGTACGCGCTGCTCAACGATGAAATCCTGCCGCAGCTTGCCGCCGAAGGGATTCGCTTCCTCAAGCGTGGCGACTGGAACGTCGACCAGCGGGAATGGATTCGCGACTTCTTCTTCCGCGAAGTGATGCCGGTGATCACCCCGATCGGGCTCGATCCGTCGCACCCGTTCCCGCGCGTGCTCAACAAGAGTCTCAACTTCGCCGTCGAGCTGGAAGGTCGCGACGCCTTTGGTCGCAGCTCCGGTGCTGCCATCGTCCAGGCGCCGCGCGTGCTGCCGCGCGTGATCAGGCTGCCGCGTGAACTCGGCGAAGCAGAATACTCCT…
KP738089	TCACCACCGACGGCAAGACGGCACGGGAAGTCTATCGCCTGGTGAGCGACGAGGTGCATGCCATTGTCAAGGAACAGTACGCGCTGCTCAACGATGAAATCCTGCCGCAGCTTGCCGCCGAAGGGATTCGCTTCCTCAAGCGTGGCGACTGGAACGTCGACCAGCGGGAATGGATTCGCGACTTCTTCTTCCGCGAAGTGATGCCGGTGATCACCCCGATCGGGCTCGATCCGTCGCACCCGTTCCCGCGCGTGCTCAACAAGAGTCTCAACTTCGCCGTCGAGCTGGAAGGTCGCGACGCCTTTGGTCGCAGCTCCGGTGCTGCCATCGTCCAGGCGCCGCGCGTGCTGCCGCGCGTGATCAGGCTGCCGCGTGAACTCGGCGAAGCAGAATACTCCT…
KP738072	TTCACCACCGACGGCAAGACGGCACGGGAAGTCTATCGCCTGGTGAGCGACGAGGTGCATGCCATTGTCAAGGAACAGTACGCGCTGCTCAACGATGAAATCCTGCCGCAGCTTGCCGCCGAAGGGATTCGCTTCCTCAAGCGTGGCGACTGGAACGTCGACCAGCGGGAATGGATTCGCGACTTCTTCTTCCGCGAAGTGATGCCGGTGATCACCCCGATCGGGCTCGATCCGTCGCACCCGTTCCCGCGCGTGCTCAACAAGAGTCTCAACTTCGCCGTCGAGCTGGAAGGTCGCGACGCCTTTGGTCGCAGCTCCGGTGCTGCCATCGTCCAGGCGCCGCGCGTGCTGCCGCGCGTGATCAGGCTGCCGCGTGAACTCGGCGAAGCAGAATACTCC…
KP738077	TTCACCACCGACGGCAAGACGGCACGGGAAGTCTATCGCCTGGTGAGCGACGAGGTGCATGCCATTGTCAAGGAACAGTACGCGCTGCTCAACGATGAAATCCTGCCGCAGCTTGCCGCCGAAGGGATTCGCTTCCTCAAGCGTGGCGACTGGAACGTCGACCAGCGGGAATGGATTCGCGACTTCTTCTTCCGCGAAGTGATGCCGGTGATCACCCCGATCGGGCTCGATCCGTCGCACCCGTTCCCGCGCGTGCTCAACAAGAGTCTCAACTTCGCCGTCGAGCTGGAAGGTCGCGACGCCTTTGGTCGCAGCTCCGGTGCTGCCATCGTCCAGGCGCCGCGCGTGCTGCCGCGCGTGATCAGGCTGCCGCGTGAACTCGGCGAAGCAGAATACTCC…
KP738097	TCACCACCGACGGCAAGACCGCGCGTGAAGTGTATCGGCTGGTCGCCGACGAGACGCACGCGCTCGTCAAGGAGCAGTACGCCCTGCTCAACGACGAGATCCTGCCGCAACTCGCGGCCGAAGGCATTCGCTTCCTCAAACGCTCGGACTGGAACGCCGAACAGCGCGAATGGATCAGCGACTTCTTCTTCCGAGAAGTGATGCCGGTGATCACCCCGATCGGCCTTGACCCATCGCACCCTTTCCCACGGGTCCTCAACAAGAGCCTCAATTTCGCCGTCGAACCGGAAGGCCGCGACGCTTTCGGTCGCAGTTCCGGTGCCGCCATCGTGCAGGCACCGCGCGTTCTGCCGCGCGTCATCCGGCTGCCGCGCAACCTAGGCGAAAGTGATTATGCTT…
KP738098	TCACCACCGACGGCAAGACCGCGCGTGAAGTGTATCGGCTGGTCGCCGACGAGACGCACGCGCTCGTCAAGGAGCAGTACGCCCTGCTCAACGACGAGATCCTGCAGCAACTTGCGGCCGAAGGCATTCGCTTCCTCAAACGCTCGGACTGGAACGCCGAACAGCGCGAATGGATCAGCGACTTCTTCTTCCGAGAAGTGATGCCGGTGATCACCCCGATCGGCCTTGACCCATCGCACCCTTTCCCACGGGTCCTCAACAAGAGCCTCAATTTCGCCGTCGAACTGGAAGGCCGCGACGCTTTCGGTCGCAGTTCCGGTGCCGCCATCGTGCAGGCACCGCGCGTTCTGCCGCGCGTCATCCGGCTGCCGCGCAACCTAGGCGAAAGTGATTATGCTT…
KP738104	TCACCACCGACGGCAAGACCGCGCGTGAAGTGTATCGGCTGGTCGCCGACGAGACGCACGCGCTCGTCAAGGAGCAGTACGCCCTGCTCAACGACGAGATCCTGCCGCAACTCGCGGCCGAAGGCATTCGCTTCCTCAAACGCTCGGACTGGAACGCCGAACAGCGCGAATGGATCAGCGACTTCTTCTTCCGAGAAGTGATGCCGGTGATCACCCCGATCGGCCTTGACCCATCGCACCCTTTCCCACGGGTCCTCAACAAGAGCCTCAATTTCGCCGTCGAACTGGAAGGCCGCGACGCTTTCGGTCGCAGTTCCGGTGCCGCCATCGTGCAGGCACCGCGCGTTCTGCCGCGCGTCATCCGGCTGCCGCGCAACCTAGGCGAAAGTGATTATGCTT…
KP738092	TCACCACCGACGGCAAGACCGCGCGTGAAGTGTATCGGCTGGTCGCCGACGAGACGCACGCGCTCGTCAAGGAGCAGTACGCCCTGCTCAGCGACGAGATCCTGCCGCAACTCGCGGCCGAAGGCATTCGCTTCCTCAAACGCTCGGACTGGAACGCCGAACAGCGCGAATGGATCAGCGACTTCTTCTTCCGAGAAGTGATGCCGGTGATCACCCCGATCGGCCTTGACCCATCGCACCCTTTCCCACGGGTCCTCAACAAGAGCCTCAATTTCGCCGTCGAACTGGAAGGCCGCGACGCTTTCGGTCGCAGTTCCGGTGCCGCCATCGTGCAGGCACCGCGCGTTCTGCCGCGCGTCATCCGGCTGCCGCGCAACCTAGGCGAAAGTGATTATGCTT…
KP738018	CCGACGGCAAGACGGCACGGGAAGTCTATCGCCTGGTGAGCGACGAGGTGCATGCCATTGTCAAGGAACAGTACGCGCTGCTCAACGATGAAATCCTGCCGCAGCTTGCCGCCGAAGGGATTCGCTTCCTCAAGCGTGGCGACTGGAACGTCGACCAGCGGGAATGGATTCGCGACTTCTTCTTCCGCGAAGTGATGCCGGTGATCACCCCGATCGGGCTCGATCCGTCGCACCCGTTCCCGCGCGTGCTCAACAAGAGTCTCAACTTCGCCGTCGAGCTGGAAGGTCGCGACGCCTTTGGTCGCAGCTCCGGTGCTGCCATCGTCCAGGCGCCGCGCGTGCTGCCGCGCGTGATCAGGCTGCCGCGTGAACTCGGCGAAGCAGAATACTCCTTCGTAT…
KP738019	TCACCACCGACGGCAAGACGGCACGGGAAGTCTATCGCCTGGTGAGCGACGAGGTGCATGCCATTGTCAAGGAACAGTACGCGCTGCTCAACGATGAAATCCTGCCGCAGCTTGCCGCCGAAGGGATTCGCTTCCTCAAGCGTGGCGACTGGAACGTCGACCAGCGGGAATGGATTCGCGACTTCTTCTTCCGCGAAGTGATGCCGGTGATCACCCCGATCGGGCTCGATCCGTCGCACCCGTTCCCGCGCGTGCTCAACAAGAGTCTCAACTTCGCCGTCGAGCTGGAAGGTCGCGACGCCTTTGGTCGCAGCTCCGGTGCTGCCATCGTCCAGGCGCCGCGCGTGCTGCCGCGCGTGATCAGGCTGCCGCGTGAACTCGGCGAAGCAGAATACTCCT…
KP738009	CCGACGGCAAGACGGCACGGGAAGTCTATCGCCTGGTGAGCGACGAGGTGCATGCCATTGTCAAGGAACAGTACGCGCTGCTCAACGATGAAATCCTGCCGCAGCTTGCCGCCGAAGGGATTCGCTTCCTCAAGCGTGGCGACTGGAACGTCGACCAGCGGGAATGGATTCGCGACTTCTTCTTCCGCGAAGTGATGCCGGTGATCACCCCGATCGGGCTCGATCCGTCGCACCCGTTCCCGCGCGTGCTCAACAAGAGTCTCAACTTCGCCGTCGAGCTGGAAGGTCGCGACGCCTTTGGTCGCAGCTCCGGTGCTGCCATCGTCCAGGCGCCGCGCGTGCTGCCGCGCGTGATCAGGCTGCCGCGTGAACTCGGCGAAGCAGAATACTCCTTCGTAT…
KP737970	TCACCACCGACGGCAAGACGGCACGGGAAGTCTATCGCCTGGTGAGCGACGAGGTGCATGCCATTGTCAAGGAACAGTACGCGCTGCTCAACGATGAAATCCTGCCGCAGCTTGCCGCCGAAGGGATTCGCTTCCTCAAGCGTGGCGACTGGAACGTCGACCAGCGGGAATGGATTCGCGACTTCTTCTTCCGCGAAGTGATGCCGGTGATCACCCCGATCGGGCTCGATCCGTCGCACCCGTTCCCGCGCGTGCTCAACAAGAGTCTCAACTTCGCCGTCGAGCTGGAAGGTCGCGACGCCTTTGGTCGCAGCTCCGGTGCTGCCATCGTCCAGGCGCCGCGCGTGCTGCCGCGCGTGATCAGGCTGCCGCGTGAACTCGGCGAAGCAGAATACTCCT…
KP737972	CCGACGGCAAGACGGCACGGGAAGTCTATCGCCTGGTGAGCGACGAGGTGCATGCCATTGTCAAGGAACAGTACGCGCTGCTCAACGATGAAATCCTGCCGCAGCTTGCCGCCGAAGGGATTCGCTTCCTCAAGCGTGGCGACTGGAACGTCGACCAGCGGGAATGGATCCGCGACTTCTTCTTCCGCGAAGTGATGCCGGTGATCACCCCGATCGGGCTCGATCCGTCGCACCCGTTCCCGCGCGTGCTCAACAAGAGTCTCAACTTCGCCGTCGAGCTGGAAGGTCGCGACGCCTTTGGTCGCAGCTCCGGTGCTGCCATCGTCCAGGCGCCGCGCGTGCTGCCGCGCGTGATCAGGCTGCCGCGTGAACTCGGCGAAGCAGAATACTCCTTCGTAT…
KP737974	TCACCACCGACGGCAAGACGGCACGGGAAGTCTATCGCCTGGTGAGCGACGAGGTGCATGCCATTGTCAAGGAACAGTACGCGCTGCTCAACGATGAAATCCTGCCGCAGCTTGCCGCCGAAGGGATTCGCTTCCTCAAGCGTGGCGACTGGAACGTCGACCAGCGGGAATGGATTCGCGACTTCTTCTTCCGCGAAGTGATGCCGGTGATCACCCCGATCGGGCTCGATCCGTCGCACCCGTTCCCGCGCGTGCTCAACAAGAGTCTCAACTTCGCCGTCGAGCTGGAAGGTCGCGACGCCTTTGGTCGCAGCTCCGGTGCTGCCATCGTCCAGGCGCCGCGCGTGCTGCCGCGCGTGATCAGGCTGCCGCGTGAACTCGGCGAAGCAGAATACTCCT…
KP737975	TCACCACCGACGGCAAGACGGCACGGGAAGTCTATCGCCTGGTGAGCGACGAGGTGCATGCCATTGTCAAGGAACAGTACGCGCTGCTCAACGATGAAATCCTGCCGCAGCTTGCCGCCGAAGGGATTCGCTTCCTCAAGCGTGGCGACTGGAACGTCGACCAGCGGGAATGGATTCGCGACTTCTTCTTCCGCGAAGTGATGCCGGTGATCACCCCGACCGGGCTCGATCCGTCGCACCCGTTCCCGCGCGTGCTCAACAAGAGTCTCAACTTCGCCGTCGAGCTGGAAGGTCGCGACGCCTTTGGTCGCAGCTCCGGTGCTGCCATCGTCCAGGCGCCGCGCGTGCTGCCGCGCGTGATCAGGCTGCCGCGTGAACTCGGCGAAGCAGAATACTCCT…
KP737978	TCACCACCGACGGCAAGACGGCACGGGAAGTCTATCGCCTGGTGAGCGACGAGGTGCATGCCATTGTCAAGGGACAGTACGCGCTGCTCAACGATGAAATCCTGCCGCAGCTTGCCGCCGAAGGGATTCGCTTCCTCAAGCGTGGCGACTGGAACGTCGACCAGCGGGAATGGATTCGCGACTTCTTCTTCCGCGAAGTGATGCCGGTGATCACCCCGATCGGGCTCGATCCGTCGCACCCGTTCCCGCGCGTGCTCAACAAGAGTCTCAACTTCGCCGTCGAGCTGGAAGGTCGCGACGCCTTTGGTCGCAGCTCCGGTGCTGCCATCGTCCAGGCGCCGCGCGTGCTGCCGCGCGTGATCAGGCTGCCGCGTGAGCTCGGCGAAGCAGAATACTCCT…
KP737981	TCACCACCGACGGCAAGACGGCACGGGAAGTCTATCGCCTGGTGAGCGACGAGGTGCATGCCATTGTCAAGGAACAGTACGCGCTGCTCAACGATGAAATCCTGCCGCAGCTTGCCGCCGAAGGGATTCGCTTCCTCAAGCGTGGCGACTGGAACGTCGACCAGCGGGAATGGATTCGCGACTTCTTCTTCCGCGAAGTGATGCCGGTGATCACCCCGATCGGGCTCGATCCGTCGCACCCGTTCCCGCGCGTGCTCAACAAGAGTCTCAACTTCGCCGTCGAGCTGGAAGGTCGCGACGCCTTTGGTCGCAGCTCCGGTGCTGCCATCGTCCAGGCGCCGCGCGTGCTGCCGCGCGTGATCAGGCTGCCGCGTGAACTCGGCGAAGCAGAATACTCCT…
KP737984	CCGACGGCAAGACGGCACGGGAAGTCTATCGCCTGGTGAGCGACGAGGTGCATGCCATTGTCAAGGAACAGTACGCGCTGCTCAACGATGAAATCCTGCCGCAGCTTGCCGCCGAAGGGATTCGCTTCCTCAAGCGTGGCGACTGGAACGTCGACCAGCGGGAATGGATTCGCGACTTCTTCTTCCGCGAAGTGATGCCGGTGATCACCCCGATCGGGCTCGATCCGTCGCACCCGTTCCCGCGCGTGCTCAACAAGAGTCTCAACTTCGCCGTCGAGCTGGAAGGTCGCGACGCCTTTGGTCGCAGCTCCGGTGCTGCCATCGTCCAGGCGCCGCGCGTGCTGCCGCGCGTGATCAGGCTGCCGCGTGAACTCGGCGAAGCAGAATACTCCTTCGTAT…
KP737987	CCGACGGCAAGACGGCACGGGAAGTCTATCGCCTGGTGAGCGACGAGGTGCATGCCATTGTCAAGGAACAGTACGCGCTGCTCAACGATGAAATCCTGCCGCAGCTTGCCGCCGAAGGGATTCGCTTCCTCAAGCGTGGCGACTGGAACGTCGACCAGCGGGAATGGATTCGCGACTTCTTCTTCCGCGAAGTGATGCCGGTGATCACCCCGATCGGGCTCGATCCGTCGCACCCGTTCCCGCGCGTGCTCAACAAGAGTCTCAACTTCGCCGTCGAGCTGGAAGGTCGCGACGCCTTTGGTCGCAGCTCCGGTGCTGCCATCGTCCAGGCGCCGCGCGTGCTGCCGCGCGTGATCAGGCTGCCGCGTGAACTCGGCGAAGCAGAATACTCCTTCGTAT…
KP737990	CCGACGGCAAGACGGCACGGGAAGTCTATCGCCTGGTGAGCGACGAGGTGCATGCCATTGTCAAGGAACAGTACGCGCTGCTCAACGATGAAATCCTGCCGCAGCTTGCCGCCGAAGGGATTCGCTTCCTCAAGCGTGGCGACTGGAACGTCGACCAGCGGGAATGGATTCGCGACTTCTTCTTCCGCGAAGTGATGCCGGTGATCACCCCGATCGGGCTCGATCCGTCGCACCCGTTCCCGCGCGTGCTCAACAAGAGTCTCAACTTCGCCGTCGAGCTGGAAGGTCGCGACGCCTTTGGTCGCAGCTCCGGTGCTGCCATCGTCCAGGCGCCGCGCGTGCTGCCGCGCGTGATCAGGCTGCCGCGTGAACTCGGCGAAGCAGAATACTCCTTCGTAT…
KP737992	CCGACGGCAAGACGGCACGGGAAGTCTATCGCCTGGTGAGCGACGAGGTGCATGCCATTGTCAAGGAACAGTACGCGCTGCTCAACGATGAAATCCTGCCGCAGCTTGCCGCCGAAGGGATTCGCTTCCTCAAGCGTGGCGACTGGAACGTCGACCAGCGGGAATGGATTCGCGACTTCTTCTTCCGCGAAGTGATGCCGGTGATCACCCCGATCGGGCTCGATCCGTCGCACCCGTTCCCGCGCGTGCTCAACAAGAGTCTCAACTTCGCCGTCGAGCTGGAAGGTCGCGACGCCTTTGGTCGCAGCTCCGGTGCTGCCATCGTCCAGGCGCCGCGCGTGCTGCCGCGCGTGATCAGGCTGCCGCGTGAACTCGGCGAAGCAGAATACTCCTTCGTAT…
KP737996	TCACCACCGACGGCAAGGCGGCACGGGAAGTCTATCGCCTGGTGAGCGACGAGGTGCATGCCATTGTCAAGGAACAGTACGCGCTGCTCAACGATGAAATCCTGCCGCAGCTTGCCGCCGAAGGGATTCGCTTCCTCAAGCGTGGCGACTGGAACGTCGACCAGCGGGAATGGATTCGCGACTTCTTCTTCCGCGAAGTGATGCCGGTGATCACCCCGATCGGGCTCGATCCGTCGCACCCGTTCCCGCGCGTGCTCAACAAGAGTCTCAACTTCGCCGTCGAGCTGGAAGGTCGCGACGCCTTTGGTCGCAGCTCCGGTGCTGCCATCGTCCAGGCGCCGCGCGTGCTGCCGCGCGTGATCAGGCTGCCGCGTGAACTCGGCGAAGCAGAATACTCCT…
KP737997	TCACCACCGACGGCAAGACGGCACGGGAAGTCTATCGCCTGGTGAGCGACGAGGTGCATGCCATTGTCAAGGAACAGTACGCGCTGCTCAACGATGAAATCCTGCCGCAGCTTGCCGCCGAAGGGATTCGCTTCCTCAAGCGTGGCGACTGGAACGTCGACCAGCGGGAATGGATTCGCGACTTCTTCTTCCGCGAAGTGATGCCGGTGATCACCCCGATCGGGCTCGATCCGTCGCACCCGTTCCCGCGCGTGCTCAACAAGAGTCTCAACTTCGCCGTCGAGCTGGAAGGTCGCGACGCCTTTGGTCGCAGCTCCGGTGCTGCCATCGTCCAGGCGCCGCGCGTGCTGCCGCGCGTGATCAGGCTGCCGCGTGAACTCGGCGAAGCAGAATACTCCT…
KP738013	TCACCACCGACGGCAAGACGGCACGGGAAGTCTATCGCCTGGTGAGCGACGAGGTGCATGCCATTGTCAAGGAACAGTACGCGCTGCTCAACGATGAAATCCTGCCGCAGCTTGCCGCCGAAGGGATTCGCTTCCTCAAGCGTGGCGACTGGAACGTCGACCAGCGGGAATGGATTCGCGACTTCTTCTTCCGCGAAGTGATGCCGGTGATCACCCCGATCGGGCTCGATCCGTCGCACCCGTTCCCGCGCGTGCTCAACAAGAGTCTCAACTTCGCCGTCGAGCTGGAAGGTCGCGACGCCTTTGGTCGCAGCTCCGGTGCTGCCATCGTCCAGGCGCCGCGCGTGCTGCCGCGCGTGATCAGGCTGCCGCGTGAACTCGGCGAAGCAGAATACTCCT…
KP738016	CCGACGGCAAGACGGCACGGGAAGTCTATCGCCTGGTGAGCGACGAGGTGCATGCCATTGTCAAGGAACAGTACGCGCTGCTCAACGATGAAATCCTGCCGCAGCTTGCCGCCGAAGGGATTCGCTTCCTCAAGCGTGGCGACTGGAACGTCGACCAGCGGGAATGGATTCGCGACTTCTTCTTCCGCGAAGTGATGCCGGTGATCACCCCGATCGGGCTCGATCCGTCGCACCCGTTCCCGCGCGTGCTCAACAAGAGTCTCAACTTCGCCGTCGAGCTGGAAGGTCGCGACGCCTTTGGTCGCAGCTCCGGTGCTGCCATCGTCCAGGCGCCGCGCGTGCTGCCGCGCGTGATCAGGCTGCCGCGTGAACTCGGCGAAGCAGAATACTCCTTCGTAT…
KP738004	CCGACGGCAAGACGGCACGGGAAGTCTATCGCCTGGTGAGCGACGAGGTGCATGCCATTGTCAAGGAACAGTACGCGCTGCTCAACGATGAAATCCTGCCGCAGCTTGCCGCCGAAGGGATTCGCTTCCTCAAGCGTGGCGACTGGAACGTCGACCAGCGGGAATGGATTCGCGACTTCTTCTTCCGCGAAGTGATGCCGGTGATCACCCCGATCGGGCTCGATCCGTCGCACCCGTTCCCGCGCGTGCTCAACAAGAGTCTCAACTTCGCCGTCGAGCTGGAAGGTCGCGACGCCTTTGGTCGCAGCTCCGGTGCTGCCATCGTCCAGGCGCCGCGCGTGCTGCCGCGCGTGATCAGGCTGCCGCGTGAACTCGGCGAAGCAGAATACTCCTTCGTAT…
KP737888	TCACCACCGACGGCAAGACCGCGCGTGAAGTGTATCGGCTGGTCGCCGACGAGACGCACGCGCTCGTCAAGGAGCAGTACGCCCTGCTCAACGACGAGATCCTGCCGCAACTTGCGGCCGAAGGCATTCGCTTCCTCAAACGCTCGGACTGGAACGCCGAACAGCGCGAATGGATCAGCGACTTCTTCTTCCGAGAAGTGATGCCGGTGATCACCCCGATCGGCCTTGACCCATCGCACCCTTTCCCACGGGTCCTCAACAAGAGCCTCAATTTCGCCGTCGAACTGGAAGGCCGCGACGCTTTCGGTCGCAGTTCCGGTGCCGCCATCGTGCAGGCACCGCGCGTTCTGCCGCGCGTCATCCGGCTGCCGCGCAACCTAGGCGAAAGTGATTATGCTT…
KP737893	CCGACGGCAAGACCGCGCGTGAAGTGTATCGGCTGGTCGCCGACGAGACGCACGCGCTCGTCAAGGAGCAGTACGCCCTGCTCAACGACGAGATCCTGCCGCAACTTGCGGCCGAAGGCATTCGCTTCCTCAAACGCTCGGACTGGAACGCCGAACAGCGCGAATGGATCAGCGACTTCTTCTTCCGAGAAGTGATGCCGGTGATCACCCCGATCGGCCTTGACCCATCGCACCCTTTCCCACGGGTCCTCAACAAGAGCCTCAATTTCGCCGTCGAACTGGAAGGCCGCGACGCTTTCGGTCGCAGTTCCGGTGCCGCCATCGTGCAGGCACCGCGCGTTCTGCCGCGCGTCATCCGGCTGCCGCGCAACCTAGGCGAAAGTGATTATGCTTTCGTCT…
KP737895	CCGACGGCAAGACCGCGCGTGAAGTGTATCGGCTGGTCGCCGACGAGACGCACGCGCTCGTCAAGGAGCAGTACGCCCTGCTCAACGACGAGATCCTGCCGCAACTCGCGGCCGAAGGCATTCGCTTCCTCAAACGCTCGGACTGGAACGCCGAACAGCGCGAATGGATCAGCGACTTCTTCTTCCGAGAAGTGATGCCGGTGATCACCCCGATCGGCCTTGACCCATCGCACCCTTTCCCACGGGTCCTCAACAAGAGCCTCAATTTCGCCGTCGAACTGGAAGGCCGCGACGCTTTCGGTCGCAGTTCCGGTGCCGCCATCGTGCAGGCACCGCGCGTTCCGCCGCGCGTCATCCGGCTGCCGCGCAACCTAGGCGAAAGTGATTATGCTTTCGTCT…
KP737871	CCGACGGCAAGACCGCGCGTGAAGTGTATCGGCTGGTCGCCGACGAGACGCACGCGCTCGTCAAGGAGCAGTACGCCCTGCTCAACGACGAGATCCTGCCGCAACTCGCGGCCGAAGGCATTCGCTTCCTCAAACGCTCGGACTGGAACGCCGAACAGCGCGAATGGATCAGCGACTTCTTCTTCCGAGAAGTGATGCCGGTGATCACCCCGATCGGCCTTGACCCATCGCACCCTTTCCCACGGGTCCTCAACAAGAGCCTCAATTTCGCCGTCGAACTGGAAGGCCGCGACGCTTTCGGTCGCAGTTCCGGTGCCGCCATCGTGCAGGCACCGCGCGTTCTGCCGCGCGTCATCCGGCTGCCGCGCAACCTAGGCGAAAGTGATTATGCTTTCGTCT…
KP737873	CCGACGGCAAGACCGCGCGTGAAGTGTATCGGCTGGTCGCCGACGAGACGCACGCGCTCGTCAAGGAGCAGTACGCCCTGCTCAACGACGAGATCCTGCCGCAACTTGCGGCCGAAGGCATTCGCTTCCTCAAACGCTCGGACTGGAACGCCGAACAGCGCGAATGGATCAGCGACTTCTTCTTCCGAGAAGTGATGCCGGTGATCACCCCGATCGGCCTTGACCCATCGCACCCTTTCCCACGGGTCCTCAACAAGAGCCTCAATTTCGCCGTCGAACTGGAAGGCCGCGACGCTTTCGGTCGCAGTTCCGGTGCCGCCATCGTGCAGGCACCGCGCGTTCTGCCGCGCGTCATCCGGCTGCCGCGCAACCTAGGCGAAAGTGATTATGCTTTCGTCT…
KP737900	CCGACGGCAAGACCGCGCGTGAAGTGTATCGGCTGGTCGCCGACGAGACGCACGCGCTCGTCAAGGAGCAGTACGCCCTGCTCAACGACGAGATCCTGCCGCAACTCGCGGCCGAAGGCATTCGCTTCCTCAAACGCTCGGACTGGAACGCCGAACAGCGCGAATGGATCAGCGACTTCTTCTTCCGAGAAGTGATGCCGGTGATCACCCCGATCGGCCTTGACCCATCGCACCCTTTCCCACGGGTCCTCAACAAGAGCCTCAATTTCGCCGTCGAACTGGAAGGCCGCGACGCTTTCGGTCGCAGTTCCGGTGCCGCCATCGTGCAGGCACCGCGCGTTCTGCCGCGCGTCATCCGGCTGCCACGCAACCTAGGCGAAAGTGATTATGCTTTCGTCT…
KP737902	CCGACGGCAAGACCGCGCGTGAAGTGTATCGGCTGGTCGCCGACGAGACGCACGCGCTCGTCAAGGAGCAGTACGCCCTGCTCAACGACGAGATCCTGCCGCAACTCGCGGCCGAAGGCATTCGCTTCCTCAAACGCTCGGACTGGAACGCCGAACAGCGCGAATGGATCAGCGACTTCTTCTTCCGAGAAGTGATGCCGGTGATCACCCCGATCGGCCTTGACCCACCGCACCCTTTCCCACGGGTCCTCAACAAGAGCCTCAATTTCGCCGTCGAACTGGAAGGCCGCGACGCTTTCGGTCGCAGTTCCGGTGCCGCCATCGTGCAGGCACCGCGCGTTCTGCCGCGCGTCATCCGGCTGCCGCGCAACCTAGGCGAAAGTGATTATGCTTTCGTCT…
KP737904	CCGACGGCAAGACCGCGCGTGAAGTGTATCGGCTGGTCGCCGACGAGACGCACGCGCTCGTCAAGGAGCAGTACGCCCTGCTCAACGACGAGATCCTGCCGCAACTCGCGGCCGAAGGCATTCGCTTCCTCAAACGCTCGGACTGGAACGCCGAACAGCGCGAATGGATCAGCGACTTCTTCTTCCGAGAAGTGATGCCGGTGATCACCCCGATCGGCCTTGACCCATCGCACCCTTTCCCACGGGTCCTCAACAAGAGCCTCAATTTCGCCGTCGAACTGGAAGGCCGCGACGCTTTCGGTCGCAGTTCCGGTGCCGCCATCGTGCAGGCACCGCGCGTTCTGCCGCGCGTCATCCGGCTGCCGCGCAACCTAGGCGAAAGTGATTATGCTTTCGTCT…
KP737881	CCGACGGCAAGACCGCGCGTGAAGTGTATCGGCTGGTCGCCGACGAGACGCACGCGCTCGTCAAGGAGCAGTACGCCCTGCTCAACGACGAGATCCTGCCGCAACTCGCGGCCGAAGGCATTCGCTTCCTCAAACGCTCGGACTGGAACGCCGAACAGCGCGAATGGATCAGCGACTTCTTCTTCCGAGAAGTGATGCCGGTGATCACCCCGATCGGCCTTGACCCATCGCACCCTTTCCCACGGGTCCTCAACAAGAGCCTCAATTTCGCCGTCGAACTGGAAGGCCGCGACGCTTTCGGTCGCAGTTCCGGTGCCGCCATCGTGCAGGCACCGCGCGTTCTGCCGCGCGTCATCCGGCTGCCGCGCAACCTAGGCGAAAGTGATTATGCTTTCGTCT…
KP737882	TCACCACCGACGGCAAGACCGCGCGTGAAGTGTATCGGCTGGTCGCCGACGAGACGCACGCGCTCGTCAAGGAGCAGTACGCCCTGCTCAACGACGAGATCCTGCCGCAACTCGCGGCCGAAGGCATTCGCTTCCTCAAACGCTCAGACTGGAACGCCGAACGGCGACGAATGGATCAGCGACTTCTTCTTCCGAGAAGTGATGCCGGTGATCACCCCGATCGGCCTTGACCCATCGCACCCTTTCCCACGGGTCCTCAACAAGAGCCTCAATTTCGCCGTCGAACTGGAAGGCCGCGACGCTTTCGGTCGCAGTTCCGGTGCCGCCATCGTGCAGGCACCGCGCGTTCTGCCGCGCGTCATCCGGCTGCCGCGCAACCTAGGCGAAAGTGATTATGCT…
KP737917	CCGACGGCAAGACCGCGCGTGAAGTGTATCGGCTGGTCGCCGACGAGACGCACGCGCTCGTCAAGGAGCAGTACGCCCTGCTCAACGACGAGATCCTGCCGCAACTCGCGGCCGAAGGCATTCGCTTCCTCAAACGCTCGGACTGGAACGCCGAACAGCGCGAATGGATCAGCGACTTCTTCTTCCGAGAAGTGATGCCGGTGATCACCCCGATCGGCCTTGACCCATCGCACCCTTTCCCACGGGTCCTCAACAAGAGCCTCAATTTCGCCGTCGAACTGGAAGGCCGCGACGCTTTCGGTCGCAGTTCCGGTGCCGCCATCGTGCAGGCACCGCGCGTTCTGCCGCGCGTCATCCGGCTGCCGCGCAACCTAGGCGAAAGTGATTATGCTTTCGTCT…
KP737919	CCGACGGCAAGACCGCGCGTGAAGTGTATCGGCTGGTCGCCGACGAGACGCACGCGCTCGTCAAGGAGCAGTACGCCCTGCTCAACGACGAGATCCTGCCGCAACTCGCGGCCGAAGGCATTCGCTTCCTCAAACGCTCGGACTGGAACGCCGAACAGCGCGAATGGATCAGCGACTTCTTCTTCCGAGAAGTGATGCCGGTGATCACCCCGATCGGCCTTGACCCATCGCACCCTTTCCCACGGGTCCTCAACAAGAGCCTCAATTTCGCCGTCGAACTGGAAGGCCGCGACGCTTTCGGTCGCAGTTCCGGTGCCGCCATCGTGCAGGCACCGCGCGTTCTGCCGCGCGTCATCCGGCTGCCGCGCAACCTAGGCGAAAGTGATTATGCTTTCGTCT…
KF772926	GCGACGAAACGCACGCCCTGGTCAAGGAACAGTATGCGCTACTGAATGACGAGATCCTGCCGCTGCTCGCCAGCGAAGGCATACGTTTCCTCAAACGCGGCGACTGGAGCCCGGCGCAGCGCGAATGGATCAGCGCCTTCTTTTTCCGCGAAGTGATGCCGGTGATCACCCCCATCGGCCTCGATCCCTCGCACCCCTTCCCGCGCGTGCTCAACAAGAGTCTCAACTTCGCCGTTGAACTCGAAGGCCGCGATGCTTTTGGGCGCAGCTCCGATGCAGCCATCGTGCAAGCGCCCCGTGTCCTGCCACGTGTCATCCAGCTGCCCCGCGAACTCGGTGACAGCGAGTATTGCTTCGTCTTTCTGTCGTCGATCCTGCACGAATTCGTGCACGAGCTGT…
KF985964	CACCACCGACGGCAAGACGGCGCGCGAAGTCTACCAGCTGGTGAGCGACGAGGTTCATGCCATCGTCAAGGAGCAGTATGGCCTGTTGAACGACGAAATCTTGCCGCAACTTGCCGCCGAAGGCATCCGCTTCCTCAAGCGCGCAGACTGGAACGCCGAACAGCGTGAATGGATCAGGAACTTCTTCTTCCGCGAGGTAATGCCGGTCATCACGCCGATCGGTCTCGACCCATCGCACCCCTTTCCGCGCGTGCTCAACAAGAGTCTGAATTTCGCCGTCGAGCTCGAAGGGCGCGATGCCTTCGGGCGCAGCTCCGGCGCGGCGATCGTGCAGGCGCCGCGCGTCCTGCCACGAGTCATCCGCCTGCCGCGCGAACTCGGCGAAAGCGAGTATTCGTT…
KF772929	CGCATGCGATCGTCAAGGAGCAGTACGCGCTGCTCAACGACGAAATCCTGCCCCTGCTCGCTGCCGAAGGCATCCGTTTCGTCAAGCGCGCAGAATGGAACGCCGCGCAGCGTGACTGGATCAGCGACTTCTTCTTCCGCGAAGTGATGCCGGTAATCACGCCGATCGGACTCGACCCTTCGCATCCCTTCCCGCGGGTACTCAACAAGAGCCTCAACTTCGCCGTCGAGCTCGAAGGTCGCGATGCCTTTGGCCGTAGTTCCGGGGCAGCCATCGTCCAGGCGCCACGCGTCCTGCCGCGGGTCATCCGGCTGCCGCGTGAGCTCGGGGACGCCGAGTACACCTTCGTCTTCCTGTCGTCGATCCTGCACGAGTTCGTCCACGAGCTCTTCTCGGGCA…
KF772930	CGCATGCGATCGTCAAGGAGCAGTACGCGCTGCTCAACGACGAAATCCTGCCCCTGCTCGCTGCCGAAGGCATCCGTTTCGTCAAGCGCGCAGAATGGAACGCCGCGCAGCGTGACTGGATCAGCGACTTCTTCTTCCGCGAAGTGATGCCGGTAATCACGCCGATCGGACTCGACCCTTCGCATCCCTTCCCGCGGGTACTCAACAAGAGCCTCAACTTCGCCGTCGAGCTCGAAGGTCGCGATGCCTTTGGCCGTAGTTCCGGGGCAGCCATCGTCCAGGCGCCACGCGTCCTGCCGCGGGTCATCCGGCTGCCGCGTGAGCTCGGGGACGCCGAGTACACCTTCGTCTTCCTGTCGTCGATCCTGCACGAGTTCGTCCACGAGCTCTTCTCGGGCA…
KF772931	TGCTCGCTGCCGAAGGCATCCGTTTCGTCAAGCGCGCAGAATGGAACGCCGCGCAGCGTGACTGGATCAGCGACTTCTTCTTCCGCGAAGTGATGCCGGTAATCACGCCGATCGGACTCGACCCTTCGCATCCCTTCCCGCGGGTACTCAACAAGAGCCTCAATTTCGCCGTCGAGCTCGAAGGTCGCGATGCCTTTGGCCGCAGTTCCGGGGCAGCCATCGTCCAGGCGCCCCGCGTCCTGCCGCGGGTCATCCGGCTGCCACGTGAGCTCGGGGACGCCGAGTACACCTTCGTCTTCCTGTCGTCGATCCTGCACGAGTTCGTCCACGAGCTCTTCTCGGGCATGAAGGTCCTCGGCTGCTACCAGTTCCGGGTGACGCGCAACAGCGACCTGTTCG…
KF772932	AAGGGAACGTCGCGCAGCGTGAATGGATCAGCGACTTCTTCTTCCGCGAAGTGATGCCGGTAATCACGCCGATCSGTCTCGACCCCTCGCATCCCTTCCCGCGGGTGCTCAACAAGAGCCTCAACTTCGCCGTCGAACTCGAAGGTCGCGATGCCTTTGGCCGCAGTTCCGGGGCAGCCATCGTCCAGGCACCGCGCGTCCTGCCGCGGGTCATCCGGCTGCCGCGTGAACTCGGGGACGCCGAGTACACCTTCGTCTTCCTGTCGTCGATCCTGCACGAGTTCGTCCACGAGCTCTTCTCGGGCATGAAGGTCCTCGGCTGCTACCAGTTCCGGGTCACGCGCAACAGCGACCTGTTCGTCGACGAGGAGGAAGTCAAGAACCTGCGCGCCAAGATCC…
KF772933	AAGGAGCAGTACGCGCTCCTCAATGACGAAATCCTGCCCCTGCTCGCGGCCGAAGGCATCCGTTTCGTCAAGCGCGCAGAATGGAACGTCGCGCAGCGTGAATGGATCAGCGACTTCTTCTTCCGCGAAGTGATGCCGGTAATCACGCCGATCGGTCTCGACCCCTCGCATCCCTTCCCGCGGGTGCTCAACAAGAGCCTCAACTTCGCCGTCGAACTCGAAGGTCGCGATGCCTTTGGCCGCAGTTCCGGGGCAGCCATCGTCCAGGCACCGCGCGTCCTGCCGCGGGTCATCCGGCTGCCGCGTGAACTCGGGGACGCCGAGTACACCTTCGTCTTCCTGTCGTCGATCCTGCACGAGTTCGTCCACGAGCTCTTCTCGGGCATGAAGGTCCTCGGC…
KF772934	GAAGAAGGGAACGTCGCGCAGCGTGAATGGATCAGCGACTTCTTCTTCCGCGAAGTGATGCCGGTAATCACGCCGATCGGTCTCGACCCCTCGCATCCCTTCCCGCGGGTGCTCAACAAGAGCCTCAACTTCGCCGTCGAACTCGAAGGTCGCGATGCCTTTGGCCGCAGTTCCGGGGCAGCCATCGTCCAGGCACCGCGCGTCCTGCCGCGGGTCATCCGGCTGCCGCGTGAACTCGGGGACGCCGAGTACACCTTCGTCTTCCTGTCGTCGATCCTGCACGAGTTCGTCCACGAGCTCTTCTCGGGCATGAAGGTCCTCGGCTGCTACCAGTTCCGGGTCACGCGCAACAGCGACCTGTTCGTCGACGAGGAGGAAGTCAAGAACCTGCGCGCCAAG…
KF772927	GCGACGAGGCGCATGCGCTGGTCAAGGAGCAGTACGCGCTGCTCAACGAGGAGATCCTGCCGGCGCTCGCCGCCGAGGGCATTCGTTTCGCCAAGCGCGGCGACTGGAGCGCCAAGCAACGCGAGTGGATCAGCGCCTTCTTCTTCCGGGAAGTGATGCCGGTGCTGACCCCGATCGGCCTTGATCCGTCGCATCCCTTCCCGAGGGTACTCAACAAGAGCCTCAATTTCGCCGTCGAACTCGAAGGCCGCGATGCCTTCGGCCGCAGTTCGAACGCGGCCATCGTGCAGGCGCCGCGGGTTCTGCCGCGCGTCATCCGCCTGCCGCGAGAACTTTGCGACAACGAATACTGTTTCGTTTTCCTCTCTTCGGTCCTGCATGAGTTCGTCCACGAACTGT…
